# Supplementary material for: 2-(Tri­methyl­aza­nium­yl)ethyl hydrogen phosphate (phospho­choline) mono­hydrate
Source: Acta Crystallogr Sect E Struct Rep Online. 2014 Apr 12;70(Pt 5):o549. doi: 10.1107/S160053681400779X (PMC4011268; doi:10.1107/S160053681400779X)
Supplement: Supplementary file 1 [file e-70-0o549-sup1.cif]

##############################################################################
#                                                                            #
# This CIF contains the data in a paper accepted for publication in          #
# Acta Crystallographica Section E. It conforms to the requirements of       #
# Notes for Authors for Acta Crystallographica Section E, and has been       #
# peer reviewed under the auspices of the IUCr Commission on Journals.       #
#                                                                            #
# Full details of the Crystallographic Information File format               #
# are given in the paper "The Crystallographic Information File (CIF):       #
# a New Standard Archive File for Crystallography" by S. R. Hall, F. H.      #
# Allen and I. D. Brown [Acta Cryst. (1991), A47, 655-685].                  #
#                                                                            #
# The current version of the core CIF dictionary is obtainable from          #
# ftp://ftp.iucr.org/pub/cif_core.dic.                                       #
#                                                                            #
# Software is freely available for graphical display of the structure(s)     #
# in this CIF. For information consult the CIF software page                 #
# http://www.iucr.org/resources/cif/software.                                #
#                                                                            #
# This file may be used for bona fide research purposes within the           #
# scientific community so long as proper attribution is given to the journal # 
# article from which it was obtained.                                        #
#                                                                            #
##############################################################################
data_global
_audit_creation_method     SHELXL-97
_journal_date_recd_electronic     2014-02-22
_journal_date_accepted     2014-04-08
_journal_name_full     'Acta Crystallographica, Section E'
_journal_year     2014
_journal_volume     70
_journal_issue      5
_journal_page_first     o549
_journal_page_last     o549
_journal_paper_category     QO
_journal_paper_doi     10.1107/S160053681400779X
_journal_coeditor_code     IS5344
_publ_contact_author_name     'Prof Hiroyuki Ohno'
_publ_contact_author_address
;
Department of Biotechnology
Tokyo University of Agriculture and Technology
2-24-16 Naka-cho
Koganei
Tokyo 184-8588
Japan
;
_publ_contact_author_email     'ohnoh@cc.tuat.ac.jp'
_publ_contact_author_fax     '81(42388)7467'
_publ_contact_author_phone     '81(42388)7467'
_publ_section_title
;
2-(Trimethylazaniumyl)ethyl hydrogen phosphate (phosphocholine) monohydrate
;
loop_
    _publ_author_name
    _publ_author_footnote
    _publ_author_address
    'Yohsuke Nikawa' ?
;
Department of Biotechnology
Tokyo University of Agriculture and Technology
2-24-16 Naka-cho
Koganei
Tokyo 184-8588
Japan
Functional Ionic liquid Laboratories,
Graduate School of Engineering,
Tokyo University of Agriculture and Technology,
2-24-16, Naka-cho, Koganei, Japan
;
    'Kyoko Fujita' .
;
Department of Biotechnology
Tokyo University of Agriculture and Technology
2-24-16 Naka-cho
Koganei
Tokyo 184-8588
Japan
Functional Ionic liquid Laboratories,
Graduate School of Engineering,
Tokyo University of Agriculture and Technology,
2-24-16, Naka-cho, Koganei, Japan
Japan Science and Technology Agency (JST),
Core Research for Evolutional Science and Technology (CREST),
Chiyoda, Japan
;
    'Keiichi Noguchi' .
;
Instrumentation Analysis Center
Tokyo University of Agriculture and Technology
2-24-16 Naka-cho
Koganei
Tokyo 184-8588
Japan
;
    'Hiroyuki Ohno' .
;
Department of Biotechnology
Tokyo University of Agriculture and Technology
2-24-16 Naka-cho
Koganei
Tokyo 184-8588
Japan
Functional Ionic liquid Laboratories,
Graduate School of Engineering,
Tokyo University of Agriculture and Technology,
2-24-16, Naka-cho, Koganei, Japan
Japan Science and Technology Agency (JST),
Core Research for Evolutional Science and Technology (CREST),
Chiyoda, Japan
;
data_I
_database_code_depnum_ccdc_archive     'CCDC 996006'
_chemical_name_systematic
;
2-(Trimethylazaniumyl)ethyl hydrogen phosphate monohydrate
;
_chemical_name_common     'Phosphocholine'
_chemical_formula_moiety     'C5 H14 N O4 P, H2 O'
_chemical_formula_sum     'C5 H16 N O5 P'
_chemical_formula_iupac     'C5 H14 N O4 P, H2 O'
_chemical_formula_weight     201.16
_chemical_melting_point     ?
_symmetry_cell_setting     monoclinic
_symmetry_space_group_name_H-M     'P 21/n'
_symmetry_space_group_name_Hall     '-P 2yn'
loop_
    _symmetry_equiv_pos_site_id
    _symmetry_equiv_pos_as_xyz
    1 '+X,+Y,+Z'
    2 '1/2-X,1/2+Y,1/2-Z'
    3 '-X,-Y,-Z'
    4 '1/2+X,1/2-Y,1/2+Z'
_cell_length_a     10.4304(2)
_cell_length_b     6.88730(10)
_cell_length_c     13.4992(3)
_cell_angle_alpha     90.00
_cell_angle_beta     105.8000(10)
_cell_angle_gamma     90.00
_cell_volume     933.11(3)
_cell_formula_units_Z     4
_cell_measurement_reflns_used     15511
_cell_measurement_theta_min     3.40
_cell_measurement_theta_max     68.23
_cell_measurement_temperature     193(2)
_exptl_crystal_description     block
_exptl_crystal_colour     colorless
_exptl_crystal_size_max     0.60
_exptl_crystal_size_mid     0.40
_exptl_crystal_size_min     0.40
_exptl_crystal_density_diffrn     1.432
_exptl_crystal_density_meas     ?
_exptl_crystal_density_method     'not measured'
_exptl_crystal_F_000     432
_exptl_absorpt_coefficient_mu     2.591
_exptl_absorpt_correction_type     numerical
_exptl_absorpt_process_details     '(NUMABS; Rigaku, 1999)'
_exptl_absorpt_correction_T_min     0.3060
_exptl_absorpt_correction_T_max     0.4244
_exptl_special_details     ?
_diffrn_ambient_temperature     193(2)
_diffrn_radiation_type     CuK\a
_diffrn_radiation_wavelength     1.54187
_diffrn_radiation_source     'rotating anode'
_diffrn_radiation_monochromator     graphite
_diffrn_measurement_device_type     'Rigaku R-AXIS RAPID'
_diffrn_measurement_method     \w
_diffrn_detector_area_resol_mean     10.000
_diffrn_reflns_number     16036
_diffrn_reflns_av_R_equivalents     0.0372
_diffrn_reflns_av_sigmaI/netI     0.0161
_diffrn_reflns_theta_min     4.78
_diffrn_reflns_theta_max     68.23
_diffrn_reflns_theta_full     68.23
_diffrn_measured_fraction_theta_max     1.000
_diffrn_measured_fraction_theta_full     1.000
_diffrn_reflns_limit_h_min     -12
_diffrn_reflns_limit_h_max     12
_diffrn_reflns_limit_k_min     -8
_diffrn_reflns_limit_k_max     8
_diffrn_reflns_limit_l_min     -15
_diffrn_reflns_limit_l_max     16
_refine_special_details
;
Refinement of <i>F</i>^2^ against ALL reflections. The weighted <i>R</i>-factor
<i>wR</i> and goodness of fit <i>S</i> are based on <i>F</i>^2^, conventional
<i>R</i>-factors <i>R</i> are based on <i>F</i>, with <i>F</i> set to zero for
negative <i>F</i>^2^. The threshold expression of <i>F</i>^2^ >
\s(<i>F</i>^2^) is used only for calculating <i>R</i>-factors(gt) <i>etc</i>.
and is not relevant to the choice of reflections for refinement.
<i>R</i>-factors based on <i>F</i>^2^ are statistically about twice as large
as those based on <i>F</i>, and <i>R</i>- factors based on ALL data will be
even larger.
;
_reflns_number_total     1715
_reflns_number_gt     1632
_reflns_threshold_expression     I>2sigma(I)
_refine_ls_structure_factor_coef     Fsqd
_refine_ls_matrix_type     full
_refine_ls_R_factor_all     0.0393
_refine_ls_R_factor_gt     0.0380
_refine_ls_wR_factor_gt     0.1004
_refine_ls_wR_factor_ref     0.1010
_refine_ls_goodness_of_fit_ref     1.132
_refine_ls_restrained_S_all     1.132
_refine_ls_number_reflns     1715
_refine_ls_number_parameters     121
_refine_ls_number_restraints     0
_refine_ls_hydrogen_treatment     mixed
_refine_ls_weighting_scheme     calc
_refine_ls_weighting_details
         'calc w=1/[\s^2^(Fo^2^)+(0.0594P)^2^+0.4329P] where P=(Fo^2^+2Fc^2^)/3'
_atom_sites_solution_hydrogens     geom
_atom_sites_solution_primary     direct
_atom_sites_solution_secondary     difmap
_refine_ls_shift/su_max     0.000
_refine_ls_shift/su_mean     0.000
_refine_diff_density_max     0.207
_refine_diff_density_min     -0.504
_refine_ls_extinction_method     none
_refine_ls_extinction_coef     ?
loop_
    _atom_type_symbol
    _atom_type_description
    _atom_type_scat_dispersion_real
    _atom_type_scat_dispersion_imag
    _atom_type_scat_source
    'C' 'C' 0.0181 0.0091
                         'International Tables Vol C Tables 4.2.6.8 and 6.1.1.4'
    'H' 'H' 0.0000 0.0000
                         'International Tables Vol C Tables 4.2.6.8 and 6.1.1.4'
    'O' 'O' 0.0492 0.0322
                         'International Tables Vol C Tables 4.2.6.8 and 6.1.1.4'
    'N' 'N' 0.0311 0.0180
                         'International Tables Vol C Tables 4.2.6.8 and 6.1.1.4'
    'P' 'P' 0.2955 0.4335
                         'International Tables Vol C Tables 4.2.6.8 and 6.1.1.4'
_computing_data_collection     'PROCESS-AUTO (Rigaku, 2004)'
_computing_cell_refinement     'PROCESS-AUTO (Rigaku, 2004)'
_computing_data_reduction     'CrystalStructure (Rigaku, 2010)'
_computing_structure_solution
                                 '<i>Il Milione</i> (Burla <i>et al.</i>, 2007)'
_computing_structure_refinement     'SHELXL97 (Sheldrick, 2008)'
_computing_molecular_graphics     'ORTEPIII (Burnett & Johnson, 1996)'
_computing_publication_material     'SHELXL97 (Sheldrick, 2008)'
loop_
    _atom_site_type_symbol
    _atom_site_label
    _atom_site_fract_x
    _atom_site_fract_y
    _atom_site_fract_z
    _atom_site_U_iso_or_equiv
    _atom_site_adp_type
    _atom_site_calc_flag
    _atom_site_refinement_flags
    _atom_site_occupancy
    _atom_site_symmetry_multiplicity
    _atom_site_disorder_assembly
    _atom_site_disorder_group
    P P1 0.19372(4) -0.29328(6) 0.34891(3) 0.02017(18) Uani d . 1 1 . .
    O O1 0.26794(11) -0.11051(17) 0.41531(9) 0.0250(3) Uani d . 1 1 . .
    O O2 0.11276(14) -0.2045(2) 0.24371(10) 0.0340(4) Uani d . 1 1 . .
    H H2O 0.149(3) -0.124(4) 0.219(2) 0.058(8) Uiso d . 1 1 . .
    O O3 0.09520(13) -0.3768(2) 0.39911(10) 0.0316(3) Uani d . 1 1 . .
    O O4 0.30448(13) -0.4207(2) 0.34008(11) 0.0341(3) Uani d . 1 1 . .
    N N1 0.31816(14) 0.1794(2) 0.60363(11) 0.0216(3) Uani d . 1 1 . .
    C C1 0.18974(19) 0.0567(3) 0.42416(14) 0.0304(4) Uani d . 1 1 . .
    H H1A 0.1186 0.0186 0.4561 0.036 Uiso calc R 1 1 . .
    H H1B 0.1469 0.1091 0.3547 0.036 Uiso calc R 1 1 . .
    C C2 0.27544(19) 0.2105(2) 0.48844(13) 0.0264(4) Uani d . 1 1 . .
    H H2A 0.2266 0.3353 0.4746 0.032 Uiso calc R 1 1 . .
    H H2B 0.3567 0.2245 0.4646 0.032 Uiso calc R 1 1 . .
    C C3 0.20152(19) 0.1449(3) 0.64541(15) 0.0340(4) Uani d . 1 1 . .
    H H3A 0.2310 0.1464 0.7208 0.041 Uiso calc R 1 1 . .
    H H3B 0.1619 0.0184 0.6217 0.041 Uiso calc R 1 1 . .
    H H3C 0.1351 0.2473 0.6211 0.041 Uiso calc R 1 1 . .
    C C4 0.4142(2) 0.0135(3) 0.63344(15) 0.0367(5) Uani d . 1 1 . .
    H H4A 0.3717 -0.1062 0.6013 0.044 Uiso calc R 1 1 . .
    H H4B 0.4401 -0.0015 0.7085 0.044 Uiso calc R 1 1 . .
    H H4C 0.4936 0.0399 0.6100 0.044 Uiso calc R 1 1 . .
    C C5 0.3865(2) 0.3617(3) 0.65134(16) 0.0355(5) Uani d . 1 1 . .
    H H5A 0.4193 0.3447 0.7261 0.043 Uiso calc R 1 1 . .
    H H5B 0.3232 0.4701 0.6361 0.043 Uiso calc R 1 1 . .
    H H5C 0.4616 0.3896 0.6230 0.043 Uiso calc R 1 1 . .
    O O5 0.58971(16) 0.8315(2) 0.10139(12) 0.0367(4) Uani d . 1 1 . .
    H H5OA 0.593(3) 0.838(4) 0.045(2) 0.043(7) Uiso d . 1 1 . .
    H H5OB 0.539(3) 0.905(4) 0.106(2) 0.046(8) Uiso d . 1 1 . .
loop_
    _atom_site_aniso_label
    _atom_site_aniso_U_11
    _atom_site_aniso_U_22
    _atom_site_aniso_U_33
    _atom_site_aniso_U_12
    _atom_site_aniso_U_13
    _atom_site_aniso_U_23
    P1 0.0221(3) 0.0191(3) 0.0200(3) -0.00203(15) 0.00695(18) -0.00011(15)
    O1 0.0229(6) 0.0223(6) 0.0273(6) 0.0025(5) 0.0025(5) -0.0048(5)
    O2 0.0380(8) 0.0316(8) 0.0263(7) -0.0155(6) -0.0015(6) 0.0066(5)
    O3 0.0314(7) 0.0330(7) 0.0341(7) -0.0039(6) 0.0151(6) 0.0046(6)
    O4 0.0311(7) 0.0313(7) 0.0423(8) -0.0002(6) 0.0141(6) -0.0127(6)
    N1 0.0195(7) 0.0220(7) 0.0227(7) 0.0027(5) 0.0046(6) -0.0014(5)
    C1 0.0308(9) 0.0274(10) 0.0276(9) 0.0099(8) -0.0012(7) -0.0058(7)
    C2 0.0348(10) 0.0208(9) 0.0230(9) 0.0030(7) 0.0067(7) 0.0025(6)
    C3 0.0297(10) 0.0397(11) 0.0357(10) -0.0025(8) 0.0144(8) 0.0026(9)
    C4 0.0380(10) 0.0382(11) 0.0292(10) 0.0194(9) 0.0013(8) -0.0007(8)
    C5 0.0308(10) 0.0356(11) 0.0397(11) -0.0083(8) 0.0087(8) -0.0147(9)
    O5 0.0415(9) 0.0374(8) 0.0321(8) 0.0114(7) 0.0115(7) 0.0050(6)
_geom_special_details
;
All e.s.d.'s (except the e.s.d. in the dihedral angle between two l.s. planes)
are estimated using the full covariance matrix. The cell e.s.d.'s are taken
into account individually in the estimation of e.s.d.'s in distances, angles
and torsion angles; correlations between e.s.d.'s in cell parameters are only
used when they are defined by crystal symmetry. An approximate (isotropic)
treatment of cell e.s.d.'s is used for estimating e.s.d.'s involving l.s.
planes.
;
loop_
    _geom_bond_atom_site_label_1
    _geom_bond_atom_site_label_2
    _geom_bond_site_symmetry_2
    _geom_bond_distance
    _geom_bond_publ_flag
    P1 O4 . 1.4812(13) ?
    P1 O3 . 1.4918(13) ?
    P1 O2 . 1.5655(13) ?
    P1 O1 . 1.6154(12) ?
    O1 C1 . 1.435(2) ?
    O2 H2O . 0.79(3) ?
    N1 C3 . 1.493(2) ?
    N1 C5 . 1.500(2) ?
    N1 C4 . 1.501(2) ?
    N1 C2 . 1.512(2) ?
    C1 C2 . 1.501(2) ?
    C1 H1A . 0.9900 ?
    C1 H1B . 0.9900 ?
    C2 H2A . 0.9900 ?
    C2 H2B . 0.9900 ?
    C3 H3A . 0.9800 ?
    C3 H3B . 0.9800 ?
    C3 H3C . 0.9800 ?
    C4 H4A . 0.9800 ?
    C4 H4B . 0.9800 ?
    C4 H4C . 0.9800 ?
    C5 H5A . 0.9800 ?
    C5 H5B . 0.9800 ?
    C5 H5C . 0.9800 ?
    O5 H5OA . 0.77(3) ?
    O5 H5OB . 0.74(3) ?
loop_
    _geom_angle_atom_site_label_1
    _geom_angle_atom_site_label_2
    _geom_angle_atom_site_label_3
    _geom_angle_site_symmetry_1
    _geom_angle_site_symmetry_3
    _geom_angle
    _geom_angle_publ_flag
    O4 P1 O3 . . 117.19(8) ?
    O4 P1 O2 . . 113.47(8) ?
    O3 P1 O2 . . 107.13(8) ?
    O4 P1 O1 . . 103.88(7) ?
    O3 P1 O1 . . 109.49(7) ?
    O2 P1 O1 . . 104.93(7) ?
    C1 O1 P1 . . 118.31(10) ?
    P1 O2 H2O . . 117(2) ?
    C3 N1 C5 . . 108.18(14) ?
    C3 N1 C4 . . 109.31(15) ?
    C5 N1 C4 . . 108.53(15) ?
    C3 N1 C2 . . 111.65(13) ?
    C5 N1 C2 . . 107.20(14) ?
    C4 N1 C2 . . 111.84(14) ?
    O1 C1 C2 . . 110.62(14) ?
    O1 C1 H1A . . 109.5 ?
    C2 C1 H1A . . 109.5 ?
    O1 C1 H1B . . 109.5 ?
    C2 C1 H1B . . 109.5 ?
    H1A C1 H1B . . 108.1 ?
    C1 C2 N1 . . 117.20(15) ?
    C1 C2 H2A . . 108.0 ?
    N1 C2 H2A . . 108.0 ?
    C1 C2 H2B . . 108.0 ?
    N1 C2 H2B . . 108.0 ?
    H2A C2 H2B . . 107.2 ?
    N1 C3 H3A . . 109.5 ?
    N1 C3 H3B . . 109.5 ?
    H3A C3 H3B . . 109.5 ?
    N1 C3 H3C . . 109.5 ?
    H3A C3 H3C . . 109.5 ?
    H3B C3 H3C . . 109.5 ?
    N1 C4 H4A . . 109.5 ?
    N1 C4 H4B . . 109.5 ?
    H4A C4 H4B . . 109.5 ?
    N1 C4 H4C . . 109.5 ?
    H4A C4 H4C . . 109.5 ?
    H4B C4 H4C . . 109.5 ?
    N1 C5 H5A . . 109.5 ?
    N1 C5 H5B . . 109.5 ?
    H5A C5 H5B . . 109.5 ?
    N1 C5 H5C . . 109.5 ?
    H5A C5 H5C . . 109.5 ?
    H5B C5 H5C . . 109.5 ?
    H5OA O5 H5OB . . 105(3) ?
loop_
    _geom_torsion_atom_site_label_1
    _geom_torsion_atom_site_label_2
    _geom_torsion_atom_site_label_3
    _geom_torsion_atom_site_label_4
    _geom_torsion_site_symmetry_1
    _geom_torsion_site_symmetry_2
    _geom_torsion_site_symmetry_3
    _geom_torsion_site_symmetry_4
    _geom_torsion
    _geom_torsion_publ_flag
    O4 P1 O1 C1 . . . . 170.10(13) ?
    O3 P1 O1 C1 . . . . -63.97(14) ?
    O2 P1 O1 C1 . . . . 50.72(15) ?
    P1 O1 C1 C2 . . . . 179.94(12) ?
    O1 C1 C2 N1 . . . . -75.8(2) ?
    C3 N1 C2 C1 . . . . -54.4(2) ?
    C5 N1 C2 C1 . . . . -172.72(15) ?
    C4 N1 C2 C1 . . . . 68.4(2) ?
loop_
    _geom_hbond_atom_site_label_D
    _geom_hbond_atom_site_label_H
    _geom_hbond_atom_site_label_A
    _geom_hbond_site_symmetry_A
    _geom_hbond_distance_DH
    _geom_hbond_distance_HA
    _geom_hbond_distance_DA
    _geom_hbond_angle_DHA
    _geom_hbond_publ_flag
    O2 H2O O4 2_555 0.80(3) 1.74(3) 2.525(2) 167(3) y
    O5 H5OA O3 4_554 0.77(3) 1.99(3) 2.764(2) 175(3) y
    O5 H5OB O3 2_565 0.75(3) 2.04(3) 2.784(2) 172(3) y
    C2 H2A O3 1_565 0.99 2.47 3.440(2) 167 y
    C3 H3B O5 4_455 0.98 2.52 3.479(3) 167 y
    C3 H3C O3 3_556 0.98 2.51 3.388(2) 149 y
    C5 H5C O4 3_656 0.98 2.36 3.219(3) 146 y
_iucr_refine_instructions_details
;
TITL OhnoNakamuraLab_130218
CELL  1.54187 10.43035 6.88732 13.49915 90.000 105.800 90.000
ZERR  4 0.00019 0.00012 0.00025 0.000 0.001 0.000
LATT 1
SYMM .50-X, .50+Y, .50-Z
SFAC C H O N P
UNIT 20 64 20 4 4
SHEL 99999.000000 0.000000
L.S. 5
FMAP 2
PLAN -15
WPDB -2
HTAB
BOND $H
CONF
LIST 4
TEMP -80.0
ACTA
SIZE 0.600 0.400 0.400
WGHT    0.059600    0.418100
FVAR       1.04803
P1    5    0.806278    1.293280    0.651091    11.00000    0.02207    0.01911 =
         0.02002   -0.00011    0.00695   -0.00203
O1    3    0.732059    1.110510    0.584687    11.00000    0.02285    0.02229 =
         0.02726   -0.00483    0.00247    0.00252
O2    3    0.887243    1.204488    0.756287    11.00000    0.03795    0.03158 =
         0.02633    0.00662   -0.00154   -0.01546
O3    3    0.904804    1.376801    0.600892    11.00000    0.03141    0.03296 =
         0.03406    0.00460    0.01512   -0.00385
O4    3    0.695524    1.420703    0.659925    11.00000    0.03108    0.03132 =
         0.04234   -0.01270    0.01407   -0.00016
O5    3    0.910295    1.331469    0.398605    11.00000    0.04154    0.03739 =
         0.03204   -0.00498    0.01148   -0.01139
N1    4    0.681837    0.820557    0.396368    11.00000    0.01946    0.02195 =
         0.02266   -0.00140    0.00460    0.00271
C1    1    0.810262    0.943310    0.575838    11.00000    0.03075    0.02737 =
         0.02762   -0.00578   -0.00124    0.00994
AFIX  23
H1A   2    0.853115    0.890902    0.645255    11.00000   -1.20000
H1B   2    0.881404    0.981400    0.543867    11.00000   -1.20000
AFIX   0
C2    1    0.724563    0.789475    0.511563    11.00000    0.03480    0.02083 =
         0.02301    0.00252    0.00670    0.00300
AFIX  23
H2A   2    0.643257    0.775499    0.535367    11.00000   -1.20000
H2B   2    0.773362    0.664747    0.525370    11.00000   -1.20000
AFIX   0
C3    1    0.798479    0.855081    0.354586    11.00000    0.02973    0.03971 =
         0.03568    0.00256    0.01440   -0.00251
AFIX  33
H3A   2    0.768983    0.853772    0.279178    11.00000   -1.20000
H3B   2    0.864820    0.752629    0.378804    11.00000   -1.20000
H3C   2    0.838208    0.981507    0.378348    11.00000   -1.20000
AFIX   0
C4    1    0.585777    0.986476    0.366559    11.00000    0.03803    0.03819 =
         0.02925   -0.00068    0.00126    0.01939
AFIX  33
H4A   2    0.628262    1.106173    0.398802    11.00000   -1.20000
H4B   2    0.506357    0.960019    0.389870    11.00000   -1.20000
H4C   2    0.559984    1.001585    0.291540    11.00000   -1.20000
AFIX   0
C5    1    0.613512    0.638261    0.348654    11.00000    0.03076    0.03556 =
         0.03967   -0.01474    0.00875   -0.00826
AFIX  33
H5A   2    0.580645    0.655400    0.273940    11.00000   -1.20000
H5B   2    0.538449    0.610304    0.377049    11.00000   -1.20000
H5C   2    0.676796    0.529957    0.363796    11.00000   -1.20000
AFIX   0
H6    2    0.850488    1.124099    0.780703    11.00000    0.05783
H7    2    0.907235    1.337894    0.454909    11.00000    0.04289
H8    2    0.960685    1.404657    0.394391    11.00000    0.04632
HKLF 4
REM  OhnoNakamuraLab_130218
REM R1 =  0.0380 for   1632 Fo > 4sig(Fo)  and  0.0393 for all   1715 data
REM    121 parameters refined using      0 restraints
END
WGHT      0.0596      0.4181
REM Highest difference peak  0.207,  deepest hole -0.504,  1-sigma level  0.084
Q1    1   0.9539  1.2847  0.7825  11.00000  0.05    0.21
Q2    1   0.6489  1.3647  0.6743  11.00000  0.05    0.20
Q3    1   0.5379  1.0974  0.4818  11.00000  0.05    0.20
Q4    1   1.0790  1.2911  0.7339  11.00000  0.05    0.19
Q5    1   0.5591  1.2767  0.4705  11.00000  0.05    0.19
Q6    1   1.0838  1.2287  0.7613  11.00000  0.05    0.19
Q7    1   0.7692  0.8664  0.5362  11.00000  0.05    0.18
Q8    1   0.5139  0.9654  0.4988  11.00000  0.05    0.18
Q9    1   0.5893  1.0766  0.4225  11.00000  0.05    0.18
Q10   1   0.8364  0.7584  0.2177  11.00000  0.05    0.17
Q11   1   0.6301  1.1244  0.2726  11.00000  0.05    0.17
Q12   1   0.6140  1.1880  0.7604  11.00000  0.05    0.16
Q13   1   0.6291  0.9052  0.3826  11.00000  0.05    0.16
Q14   1   0.7411  1.3808  0.6493  11.00000  0.05    0.16
Q15   1   0.9639  1.3099  0.5905  11.00000  0.05    0.16
;
