# Supplementary material for: 2-(Tri­methyl­aza­nium­yl)ethyl hydrogen phosphate (phospho­choline) mono­hydrate
Source: Acta Crystallogr Sect E Struct Rep Online. 2014 Apr 12;70(Pt 5):o549. doi: 10.1107/S160053681400779X (PMC4011268; doi:10.1107/S160053681400779X)
Supplement: Supplementary file 2 [file e-70-0o549-Isup2.hkl]

# 
# h,k,l, Fc-squared, Fo-squared, sigma(Fo-squared) and status flag 
# 
data_I
_shelx_title ' OhnoNakamuraLab_130218' 
_shelx_refln_list_code          4 
_shelx_F_calc_maximum      135.71 
_exptl_crystal_F_000       432.00 
_reflns_d_resolution_high  0.8301 
 
loop_ 
 _symmetry_equiv_pos_as_xyz 
 'x, y, z' 
 '-x+1/2, y+1/2, -z+1/2' 
 '-x, -y, -z' 
 'x-1/2, -y-1/2, z-1/2' 
 
_cell_length_a    10.4303 
_cell_length_b     6.8873 
_cell_length_c    13.4991 
_cell_angle_alpha  90.000 
_cell_angle_beta  105.800 
_cell_angle_gamma  90.000 
 
_shelx_F_squared_multiplier     1.000 
 
loop_ 
 _refln_index_h 
 _refln_index_k 
 _refln_index_l 
 _refln_F_squared_calc 
 _refln_F_squared_meas 
 _refln_F_squared_sigma 
 _refln_observed_status 
   2   0   0    13290.48     8466.01    262.15 o 
   4   0   0      975.07     1057.73     19.17 o 
   6   0   0      250.66      233.83      3.10 o 
   8   0   0      948.50      878.09     16.98 o 
  10   0   0     1886.23     1800.53     47.72 o 
  12   0   0       35.01       33.14      3.09 o 
   1   1   0      547.29      637.46      4.52 o 
   2   1   0    11924.82     9026.17    139.81 o 
   3   1   0      621.85      651.77      4.67 o 
   4   1   0       49.65       63.89      0.66 o 
   5   1   0      540.09      584.35      4.45 o 
   6   1   0       16.40       21.03      0.53 o 
   7   1   0      197.40      171.55      2.47 o 
   8   1   0      323.71      299.63      4.98 o 
   9   1   0       21.21       19.33      1.31 o 
  10   1   0       88.35       84.58      2.90 o 
  11   1   0        3.24        2.42      0.80 o 
  12   1   0      319.30      342.27      7.30 o 
   0   2   0     3068.47     3001.76     39.55 o 
   1   2   0     4990.78     4782.05     41.87 o 
   2   2   0      990.64      962.98      6.96 o 
   3   2   0        5.39        6.91      0.35 o 
   4   2   0       68.21       71.22      1.13 o 
   5   2   0       60.07       58.88      1.03 o 
   6   2   0       27.97       40.58      1.02 o 
   7   2   0      949.83      889.99     12.46 o 
   8   2   0       91.81       92.08      2.27 o 
   9   2   0     1400.53     1297.45     20.92 o 
  10   2   0      181.86      178.81      3.56 o 
  11   2   0       99.95      101.55      2.91 o 
   1   3   0      224.69      232.83      1.87 o 
   2   3   0     1407.93     1525.00     11.79 o 
   3   3   0     1299.47     1381.60     10.63 o 
   4   3   0     4325.61     4404.94     43.94 o 
   5   3   0     1160.42     1192.24     11.46 o 
   6   3   0     1502.75     1462.81     19.78 o 
   7   3   0      408.30      389.23      5.40 o 
   8   3   0      139.14      134.52      2.57 o 
   9   3   0       21.19       22.37      1.23 o 
  10   3   0        0.22        0.52      0.65 o 
  11   3   0       92.99      100.79      2.83 o 
   0   4   0      542.32      595.11      6.87 o 
   1   4   0      783.20      825.78      6.80 o 
   2   4   0       13.34       20.64      0.49 o 
   3   4   0      519.91      526.86      4.39 o 
   4   4   0        0.68        2.57      0.52 o 
   5   4   0       19.50       20.79      1.27 o 
   6   4   0      272.25      258.69      4.38 o 
   7   4   0      197.86      186.57      3.44 o 
   8   4   0       85.72       99.14      2.17 o 
   9   4   0      161.43      166.20      3.40 o 
  10   4   0        0.76        0.98      0.80 o 
   1   5   0      152.75      140.95      2.25 o 
   2   5   0      336.98      302.02      6.22 o 
   3   5   0      864.92      833.77     11.05 o 
   4   5   0       46.64       46.13      1.39 o 
   5   5   0     1251.85     1158.56     16.71 o 
   6   5   0       56.68       62.10      1.78 o 
   7   5   0      334.17      334.07      5.72 o 
   8   5   0       15.80       17.04      0.98 o 
   9   5   0       41.08       48.28      1.36 o 
   0   6   0       84.34       76.45      2.75 o 
   1   6   0     1096.60      997.22     15.16 o 
   2   6   0       83.16       72.57      2.10 o 
   3   6   0      688.91      622.91     11.16 o 
   4   6   0      115.08       99.08      2.78 o 
   5   6   0        6.82        7.86      0.97 o 
   6   6   0       39.26       45.19      1.81 o 
   7   6   0      295.88      320.14      5.71 o 
   8   6   0        7.27        8.05      0.98 o 
   1   7   0        2.27        2.26      0.69 o 
   2   7   0      111.39      107.22      2.80 o 
   3   7   0      108.74      106.13      2.69 o 
   4   7   0       52.38       52.22      2.07 o 
   5   7   0      393.36      428.96      8.43 o 
   6   7   0      114.43      129.92      3.25 o 
   0   8   0      118.13      132.30      3.95 o 
   1   8   0       61.29       67.15      2.80 o 
   2   8   0      103.51      111.90      2.59 o 
   3   8   0       85.90       93.59      2.58 o 
 -11   0   1        8.14        9.60      1.77 o 
  -9   0   1       78.40       77.38      4.23 o 
  -7   0   1      302.31      301.11      4.81 o 
  -5   0   1       32.48       47.72      0.75 o 
  -3   0   1     1230.60     1288.97     14.06 o 
  -1   0   1     1096.08     1198.07     15.64 o 
   1   0   1     5451.56     4606.23    100.80 o 
   3   0   1     2186.29     2133.44     27.57 o 
   5   0   1      463.26      474.71      8.79 o 
   7   0   1       10.10       12.18      1.17 o 
   9   0   1      296.93      286.60      6.17 o 
  11   0   1      671.52      714.74     38.62 o 
 -12   1   1        0.06        0.76      0.94 o 
 -11   1   1       80.19       85.46      2.84 o 
 -10   1   1        0.60        1.07      0.91 o 
  -9   1   1       58.25       57.28      2.05 o 
  -8   1   1        2.61        3.99      0.88 o 
  -7   1   1      116.28      111.15      1.95 o 
  -6   1   1       12.85       10.69      1.07 o 
  -5   1   1      428.29      409.39      3.08 o 
  -4   1   1      397.50      496.95      4.47 o 
  -3   1   1       64.38       45.98      0.58 o 
  -2   1   1     2509.79     2514.39     20.76 o 
  -1   1   1      274.17      328.57      2.17 o 
   0   1   1      297.69      245.60      2.05 o 
   1   1   1       33.21       23.19      0.40 o 
   2   1   1      228.95      220.82      1.55 o 
   3   1   1     2017.86     2043.99     15.84 o 
   4   1   1      587.73      584.16      4.64 o 
   5   1   1        3.17        8.17      0.52 o 
   6   1   1        9.99       11.02      0.46 o 
   7   1   1        4.26        3.81      0.64 o 
   8   1   1        9.04        8.40      1.13 o 
   9   1   1      254.12      237.08      4.29 o 
  10   1   1      141.01      137.42      2.88 o 
  11   1   1        8.44        9.58      1.14 o 
 -11   2   1        0.46        1.09      0.77 o 
 -10   2   1      164.38      157.18      3.64 o 
  -9   2   1       68.87       61.74      1.93 o 
  -8   2   1      879.68      837.45     12.68 o 
  -7   2   1      152.29      144.00      2.46 o 
  -6   2   1      127.40      121.56      1.53 o 
  -5   2   1       12.44       16.21      0.96 o 
  -4   2   1        5.99        6.52      0.63 o 
  -3   2   1      200.43      235.52      1.76 o 
  -2   2   1     2350.43     2445.00     20.13 o 
  -1   2   1        2.05        2.01      0.23 o 
   0   2   1       60.06       91.73      0.91 o 
   1   2   1     1218.51     1175.03      8.22 o 
   2   2   1     2727.20     2796.05     22.20 o 
   3   2   1      119.84      147.17      1.20 o 
   4   2   1      310.72      335.50      2.56 o 
   5   2   1       21.54       30.27      0.73 o 
   6   2   1      123.75      118.56      1.95 o 
   7   2   1      107.45      102.21      2.02 o 
   8   2   1       72.99       64.84      1.77 o 
   9   2   1       48.80       52.36      1.80 o 
  10   2   1       34.95       35.73      1.41 o 
  11   2   1      162.52      172.62      3.41 o 
 -11   3   1       55.17       68.63      2.37 o 
 -10   3   1      172.87      172.80      4.94 o 
  -9   3   1       19.79       22.71      1.36 o 
  -8   3   1       16.14       14.64      0.98 o 
  -7   3   1       39.10       33.38      1.08 o 
  -6   3   1     1008.34      917.45      9.97 o 
  -5   3   1      142.70      164.06      1.58 o 
  -4   3   1       94.03      153.45      1.63 o 
  -3   3   1      922.15      949.32      7.09 o 
  -2   3   1      221.06      263.31      1.94 o 
  -1   3   1      105.12       84.58      0.81 o 
   0   3   1      875.64      829.84      6.43 o 
   1   3   1     1404.18     1569.60     11.79 o 
   2   3   1     1551.58     1783.34     13.74 o 
   3   3   1     1591.00     1723.02     14.37 o 
   4   3   1     1864.33     1867.76     16.22 o 
   5   3   1     1188.19     1181.02     12.88 o 
   6   3   1       95.10       85.02      1.84 o 
   7   3   1      708.67      677.88      9.77 o 
   8   3   1      246.05      235.17      4.09 o 
   9   3   1      171.74      161.92      3.62 o 
  10   3   1      109.16      104.90      2.48 o 
  11   3   1        0.46        0.42      0.79 o 
 -10   4   1       21.51       26.82      1.59 o 
  -9   4   1        1.59        2.45      0.91 o 
  -8   4   1      131.05      127.17      3.02 o 
  -7   4   1       30.16       32.77      1.33 o 
  -6   4   1       47.54       52.24      2.43 o 
  -5   4   1      922.39      896.65     11.69 o 
  -4   4   1      416.89      419.12      6.06 o 
  -3   4   1       53.05       58.56      0.81 o 
  -2   4   1       24.33       30.74      0.56 o 
  -1   4   1      329.07      306.82      2.51 o 
   0   4   1      198.52      200.69      1.86 o 
   1   4   1        0.93        2.31      0.36 o 
   2   4   1      200.51      159.97      1.51 o 
   3   4   1      107.13       95.09      1.15 o 
   4   4   1       68.00       55.38      1.44 o 
   5   4   1       55.65       55.88      1.54 o 
   6   4   1        2.44        5.77      0.96 o 
   7   4   1       93.48       90.81      2.21 o 
   8   4   1        0.79        2.16      0.69 o 
   9   4   1       34.47       39.35      1.45 o 
  10   4   1       27.62       29.17      2.34 o 
  -9   5   1        1.95        1.46      0.69 o 
  -8   5   1       80.57       88.72      2.20 o 
  -7   5   1      204.34      195.34      4.91 o 
  -6   5   1      380.63      364.05      9.37 o 
  -5   5   1      175.15      160.25      3.91 o 
  -4   5   1     1540.95     1423.10     26.71 o 
  -3   5   1      143.34      141.46      2.65 o 
  -2   5   1       33.50       34.66      1.12 o 
  -1   5   1        0.10        2.83      0.63 o 
   0   5   1        8.37       12.99      1.88 o 
   1   5   1       32.75       33.60      1.17 o 
   2   5   1      264.79      225.48      3.25 o 
   3   5   1       47.69       48.13      1.19 o 
   4   5   1      355.97      343.09      5.69 o 
   5   5   1        0.36        0.95      0.70 o 
   6   5   1      557.06      530.56      9.59 o 
   7   5   1        7.45        8.27      1.01 o 
   8   5   1        2.84        1.62      0.67 o 
   9   5   1        3.29        2.58      0.70 o 
  -8   6   1       59.21       57.34      2.01 o 
  -7   6   1        6.85        4.54      0.75 o 
  -6   6   1      314.44      312.50      7.44 o 
  -5   6   1        0.10        0.36      0.63 o 
  -4   6   1       45.79       44.16      1.73 o 
  -3   6   1        0.38        0.80      0.76 o 
  -2   6   1      749.74      684.92     11.38 o 
  -1   6   1      366.10      349.65      5.52 o 
   0   6   1       93.08       88.55      2.63 o 
   1   6   1      260.51      240.37      3.93 o 
   2   6   1      437.99      405.61      6.02 o 
   3   6   1        0.09        0.66      0.74 o 
   4   6   1      703.13      653.99     10.93 o 
   5   6   1        4.16        2.93      0.90 o 
   6   6   1       42.17       55.12      1.73 o 
   7   6   1       29.85       34.92      1.27 o 
   8   6   1      410.11      459.98     10.92 o 
  -6   7   1        1.53        0.86      0.67 o 
  -5   7   1       17.72       16.82      1.32 o 
  -4   7   1       95.86       97.07      2.46 o 
  -3   7   1        4.02        5.64      1.22 o 
  -2   7   1       31.11       34.83      1.79 o 
  -1   7   1      124.13      123.89      2.82 o 
   0   7   1       17.53       16.38      1.08 o 
   1   7   1       45.05       45.77      1.57 o 
   2   7   1       54.01       55.64      1.98 o 
   3   7   1       59.44       62.69      2.01 o 
   4   7   1       19.45       20.82      1.52 o 
   5   7   1       59.49       57.44      1.98 o 
   6   7   1      231.53      257.32      5.41 o 
  -3   8   1        0.42        0.48      0.76 o 
  -2   8   1       54.77       57.04      1.81 o 
  -1   8   1       49.16       49.96      1.71 o 
   0   8   1      145.66      151.17      2.87 o 
   1   8   1      104.17      115.28      2.61 o 
   2   8   1       99.28      105.80      2.55 o 
 -12   0   2      215.44      220.95      9.18 o 
 -10   0   2       62.35       56.00      3.38 o 
  -8   0   2       23.34       23.62      1.60 o 
  -6   0   2      133.66      130.97      1.84 o 
  -4   0   2     1567.61     1451.21     16.10 o 
  -2   0   2     6510.63     5550.90     74.47 o 
   0   0   2        1.63       28.52      0.66 o 
   2   0   2     1622.84     1785.64     20.52 o 
   4   0   2      159.22      201.68      2.49 o 
   6   0   2       68.57       79.76      1.43 o 
   8   0   2       10.35        9.72      1.27 o 
  10   0   2      560.84      538.13     13.81 o 
 -12   1   2      153.20      174.25      4.03 o 
 -11   1   2       61.31       57.69      2.39 o 
 -10   1   2      440.21      408.95      7.11 o 
  -9   1   2      844.58      766.59     13.00 o 
  -8   1   2      661.24      609.11     10.13 o 
  -7   1   2      456.21      427.30      5.65 o 
  -6   1   2      885.71      911.77      7.59 o 
  -5   1   2       21.24       25.99      0.47 o 
  -4   1   2      144.06      122.10      1.12 o 
  -3   1   2      432.62      519.79      4.02 o 
  -2   1   2     8183.32     7046.20     68.58 o 
  -1   1   2       32.73       51.77      0.59 o 
   0   1   2    12059.90     9154.73    107.95 o 
   1   1   2     1765.71     1906.39     14.21 o 
   2   1   2     2641.82     2645.40     20.82 o 
   3   1   2       31.71       34.78      0.62 o 
   4   1   2      111.60      107.25      0.99 o 
   5   1   2      110.51      111.65      1.22 o 
   6   1   2       84.87       83.48      1.24 o 
   7   1   2       63.86       68.15      1.72 o 
   8   1   2      569.28      508.31      8.15 o 
   9   1   2      105.21      100.30      2.47 o 
  10   1   2      450.38      449.62      7.82 o 
  11   1   2        6.50        5.73      1.30 o 
 -12   2   2       50.42       56.60      2.02 o 
 -11   2   2       33.27       32.83      1.51 o 
 -10   2   2        5.39        5.30      1.08 o 
  -9   2   2       10.26        9.95      1.32 o 
  -8   2   2        1.22        4.09      1.75 o 
  -7   2   2      408.87      392.45      6.05 o 
  -6   2   2     1056.81     1095.07      9.61 o 
  -5   2   2      128.40      114.67      1.58 o 
  -4   2   2     4752.06     4952.36     47.76 o 
  -3   2   2      670.28      737.64      5.24 o 
  -2   2   2       26.85       35.52      0.48 o 
  -1   2   2        3.51        7.09      0.25 o 
   0   2   2      171.92      171.32      1.34 o 
   1   2   2       32.47       28.71      0.77 o 
   2   2   2        2.34        2.93      0.28 o 
   3   2   2     2377.52     2456.55     19.55 o 
   4   2   2      996.45     1050.54      8.61 o 
   5   2   2      567.80      625.42      5.97 o 
   6   2   2      369.08      358.53      4.94 o 
   7   2   2        1.23        7.00      1.75 o 
   8   2   2        3.09        3.99      0.82 o 
   9   2   2        4.35        5.90      0.96 o 
  10   2   2       85.25       83.35      1.96 o 
  11   2   2       11.15       11.19      0.88 o 
 -11   3   2      116.97      114.65      2.43 o 
 -10   3   2       63.02       72.02      2.22 o 
  -9   3   2      783.61      730.50     17.69 o 
  -8   3   2      226.98      234.55      6.24 o 
  -7   3   2     1534.43     1453.39     24.21 o 
  -6   3   2      920.18      931.61     18.10 o 
  -5   3   2       17.01       25.69      0.51 o 
  -4   3   2       17.58       20.27      0.45 o 
  -3   3   2      364.43      329.90      2.39 o 
  -2   3   2      236.78      230.64      1.59 o 
  -1   3   2       14.01       21.10      0.87 o 
   0   3   2      439.55      526.05      3.95 o 
   1   3   2     2940.52     3121.85     28.69 o 
   2   3   2       55.35       65.74      0.66 o 
   3   3   2     2107.00     2214.07     18.80 o 
   4   3   2        1.11        4.33      0.49 o 
   5   3   2      801.51      803.78      9.53 o 
   6   3   2      293.26      287.93      4.45 o 
   7   3   2      652.64      621.98      9.64 o 
   8   3   2      185.71      184.84      3.43 o 
   9   3   2       70.23       67.26      1.77 o 
  10   3   2        6.70        8.21      0.91 o 
 -10   4   2        4.26        4.08      1.40 o 
  -9   4   2        7.64        8.41      1.98 o 
  -8   4   2       30.77       37.55      1.85 o 
  -7   4   2      341.42      332.30      6.22 o 
  -6   4   2      414.87      402.74      8.84 o 
  -5   4   2     1523.93     1477.04     31.25 o 
  -4   4   2      715.74      674.54      9.24 o 
  -3   4   2      292.86      303.05      3.11 o 
  -2   4   2       75.11       67.46      0.82 o 
  -1   4   2      145.13      147.36      1.45 o 
   0   4   2       85.41       98.49      1.17 o 
   1   4   2      161.80      168.25      1.66 o 
   2   4   2       43.78       46.58      0.78 o 
   3   4   2     1376.08     1382.05     14.81 o 
   4   4   2      330.61      315.24      4.69 o 
   5   4   2      830.31      770.98     12.73 o 
   6   4   2      655.43      632.34     10.69 o 
   7   4   2       74.43       74.02      1.95 o 
   8   4   2       67.25       63.32      1.71 o 
   9   4   2       84.41       83.96      1.92 o 
  10   4   2       14.79       18.00      1.72 o 
  -9   5   2      174.76      190.09      4.37 o 
  -8   5   2       16.10       21.33      1.19 o 
  -7   5   2       92.53      101.45      2.63 o 
  -6   5   2        0.02        0.62      0.67 o 
  -5   5   2       75.93       71.38      2.02 o 
  -4   5   2        6.73        8.05      0.87 o 
  -3   5   2      532.47      494.95      7.48 o 
  -2   5   2        0.92       12.38      4.66 o 
  -1   5   2      685.85      647.02      9.34 o 
   0   5   2       57.27       65.56      1.52 o 
   1   5   2      981.41      928.28     12.22 o 
   2   5   2      153.45      151.97      2.66 o 
   3   5   2      248.97      233.61      3.38 o 
   4   5   2        3.14        3.65      0.82 o 
   5   5   2      169.87      153.37      3.32 o 
   6   5   2        0.03        0.59      0.76 o 
   7   5   2      235.06      231.67      4.28 o 
   8   5   2        2.66        2.32      0.74 o 
   9   5   2       37.37       34.57      3.80 o 
  -8   6   2        0.05        0.31      0.49 o 
  -7   6   2      182.24      186.34      3.48 o 
  -6   6   2        3.56        4.19      0.85 o 
  -5   6   2      618.21      582.40      8.88 o 
  -4   6   2       53.81       52.46      1.91 o 
  -3   6   2      616.87      571.43      9.64 o 
  -2   6   2       30.86       30.37      1.60 o 
  -1   6   2      302.75      278.60      4.63 o 
   0   6   2        1.32        6.34      2.53 o 
   1   6   2        1.36        2.86      0.74 o 
   2   6   2       36.86       31.74      1.27 o 
   3   6   2      347.54      326.40      5.35 o 
   4   6   2       88.63       86.96      2.48 o 
   5   6   2      280.02      275.52      5.39 o 
   6   6   2       56.48       66.17      1.85 o 
   7   6   2        0.10        0.44      0.53 o 
  -6   7   2      113.99      123.17      3.29 o 
  -5   7   2        1.80        2.16      0.82 o 
  -4   7   2        0.82        2.18      0.94 o 
  -3   7   2       85.43       79.35      2.33 o 
  -2   7   2       28.71       31.14      2.51 o 
  -1   7   2      213.15      206.62      3.88 o 
   0   7   2       11.11       11.67      0.97 o 
   1   7   2      211.07      212.62      3.78 o 
   2   7   2        0.95        1.05      0.56 o 
   3   7   2       28.12       30.07      1.69 o 
   4   7   2        0.72        1.69      0.86 o 
   5   7   2       86.63       89.31      2.75 o 
  -3   8   2       76.03       79.60      2.45 o 
  -2   8   2        0.69        1.17      0.69 o 
  -1   8   2        8.77       10.94      1.00 o 
   0   8   2        8.00        7.43      0.69 o 
   1   8   2       55.24       62.01      2.03 o 
   2   8   2        2.00        1.69      0.87 o 
 -11   0   3       19.76       23.68      2.18 o 
  -9   0   3        6.85        3.77      1.87 o 
  -7   0   3      276.14      315.37      5.97 o 
  -5   0   3     3354.79     3463.03     51.85 o 
  -3   0   3     8002.13     6954.81     98.14 o 
  -1   0   3        5.84       10.34      0.87 o 
   1   0   3      347.07      393.21      3.97 o 
   3   0   3     1402.61     1538.79     22.57 o 
   5   0   3      142.10      135.80      1.89 o 
   7   0   3      426.76      400.52      7.45 o 
   9   0   3        3.15        5.62      1.28 o 
  11   0   3        9.84       10.37      1.86 o 
 -12   1   3       78.10       84.60      2.55 o 
 -11   1   3       62.64       68.00      2.65 o 
 -10   1   3      386.56      356.01      6.27 o 
  -9   1   3      287.45      281.82      8.86 o 
  -8   1   3      199.51      189.08      3.78 o 
  -7   1   3      261.98      268.42     10.55 o 
  -6   1   3        8.42        7.11      1.26 o 
  -5   1   3        3.46        2.69      0.27 o 
  -4   1   3        0.18        0.95      0.21 o 
  -3   1   3     2643.01     2672.45     24.40 o 
  -2   1   3      582.23      587.68      3.99 o 
  -1   1   3     6167.48     5700.46     53.76 o 
   0   1   3     1052.41     1184.63      8.62 o 
   1   1   3      165.62      195.79      1.51 o 
   2   1   3      220.92      273.41      2.41 o 
   3   1   3      153.60      151.93      1.41 o 
   4   1   3       31.82       31.73      0.60 o 
   5   1   3      175.11      176.37      1.75 o 
   6   1   3       62.42       68.15      1.27 o 
   7   1   3      231.47      204.27      3.18 o 
   8   1   3        6.42        6.44      0.88 o 
   9   1   3      439.17      408.41      8.15 o 
  10   1   3        7.38        7.74      0.90 o 
  11   1   3       54.11       57.01      2.14 o 
 -12   2   3       89.70       96.34      2.75 o 
 -11   2   3       62.19       67.61      2.06 o 
 -10   2   3       19.70       22.69      1.48 o 
  -9   2   3       17.00       17.74      1.50 o 
  -8   2   3      210.60      193.57      3.75 o 
  -7   2   3      461.12      453.57      6.38 o 
  -6   2   3        4.52        7.68      0.70 o 
  -5   2   3     1767.40     1847.65     15.34 o 
  -4   2   3      644.10      747.16      5.90 o 
  -3   2   3     3019.49     3166.20     26.80 o 
  -2   2   3      347.89      279.59      2.00 o 
  -1   2   3       20.37       17.12      0.33 o 
   0   2   3        3.65        5.24      0.34 o 
   1   2   3     2822.29     2936.35     23.80 o 
   2   2   3     2151.85     2306.83     18.59 o 
   3   2   3      549.90      620.25      4.53 o 
   4   2   3      729.01      770.04      6.51 o 
   5   2   3      490.03      457.35      5.08 o 
   6   2   3       35.05       37.48      1.33 o 
   7   2   3      671.42      634.98      8.86 o 
   8   2   3      117.27      112.12      2.46 o 
   9   2   3        4.79        5.01      0.93 o 
  10   2   3      116.72      120.74      2.41 o 
 -11   3   3       61.12       68.04      2.15 o 
 -10   3   3      356.02      341.30      6.31 o 
  -9   3   3       45.44       65.42      7.61 o 
  -8   3   3      322.12      303.51      8.28 o 
  -7   3   3      263.88      260.64      5.27 o 
  -6   3   3       74.53       83.13      1.10 o 
  -5   3   3      845.90      845.18      6.64 o 
  -4   3   3      157.04      142.65      1.29 o 
  -3   3   3        0.10        1.28      0.21 o 
  -2   3   3      222.01      262.82      1.93 o 
  -1   3   3      473.18      476.46      4.42 o 
   0   3   3     1738.49     1821.22     18.12 o 
   1   3   3      157.20      149.75      1.26 o 
   2   3   3      315.77      324.87      2.48 o 
   3   3   3      281.95      268.50      2.26 o 
   4   3   3       18.54       28.72      0.89 o 
   5   3   3      686.79      633.90      8.48 o 
   6   3   3       58.56       53.34      1.60 o 
   7   3   3       11.53       15.19      1.59 o 
   8   3   3       27.49       25.86      1.26 o 
   9   3   3       34.42       37.77      1.33 o 
  10   3   3       25.53       26.22      1.37 o 
 -10   4   3        2.71        7.41      2.28 o 
  -9   4   3       14.96       25.26      7.77 o 
  -8   4   3      662.43      645.42     32.43 o 
  -7   4   3      193.48      173.35      3.68 o 
  -6   4   3     1167.78     1094.83     16.29 o 
  -5   4   3       59.16       67.64      4.11 o 
  -4   4   3     1171.04     1106.23     14.41 o 
  -3   4   3      329.33      319.23      3.60 o 
  -2   4   3      935.04      910.72      7.86 o 
  -1   4   3      102.00      108.10      1.22 o 
   0   4   3       20.20       31.67      0.65 o 
   1   4   3      117.61      136.29      1.53 o 
   2   4   3      943.89      969.39     10.12 o 
   3   4   3      136.18      140.46      2.94 o 
   4   4   3      582.65      561.61      7.97 o 
   5   4   3      550.97      531.40      8.97 o 
   6   4   3      265.29      268.65      5.61 o 
   7   4   3      221.94      203.36      4.41 o 
   8   4   3       15.16       12.76      1.13 o 
   9   4   3       22.14       24.83      1.28 o 
 -10   5   3       93.02       96.62      3.02 o 
  -9   5   3       57.79       91.03     19.31 o 
  -8   5   3       34.23       32.02      1.67 o 
  -7   5   3       53.57       55.91      2.72 o 
  -6   5   3       35.06       32.47      1.32 o 
  -5   5   3       10.23       10.78      0.94 o 
  -4   5   3       13.23       19.48      2.33 o 
  -3   5   3      130.70      135.32      2.78 o 
  -2   5   3      599.01      535.72      7.98 o 
  -1   5   3      378.56      361.87      5.08 o 
   0   5   3      252.83      239.52      3.65 o 
   1   5   3      313.43      285.85      4.05 o 
   2   5   3      242.87      225.18      3.61 o 
   3   5   3       91.21       78.49      1.92 o 
   4   5   3      229.74      207.57      3.77 o 
   5   5   3       36.57       36.98      1.70 o 
   6   5   3       61.13       76.33      2.24 o 
   7   5   3       38.32       38.78      1.67 o 
   8   5   3      152.10      171.72      3.11 o 
  -8   6   3       14.51       13.23      1.16 o 
  -7   6   3       11.19       10.06      0.97 o 
  -6   6   3      178.62      171.46      5.38 o 
  -5   6   3       63.95       63.24      1.96 o 
  -4   6   3      768.52      720.96     11.75 o 
  -3   6   3       39.52       39.77      1.71 o 
  -2   6   3      533.02      498.89      9.04 o 
  -1   6   3      292.50      266.66      4.75 o 
   0   6   3      195.23      182.98      3.37 o 
   1   6   3      222.88      210.50      3.48 o 
   2   6   3      115.02       96.14      1.97 o 
   3   6   3        6.60       11.93      1.37 o 
   4   6   3      166.17      180.49      3.77 o 
   5   6   3      106.71      112.01      2.93 o 
   6   6   3      288.74      307.74      5.26 o 
   7   6   3       16.65       17.06      1.02 o 
  -6   7   3       28.04       32.66      1.55 o 
  -5   7   3       49.23       52.08      1.86 o 
  -4   7   3       71.50       71.11      1.87 o 
  -3   7   3       54.13       54.29      1.75 o 
  -2   7   3      320.34      311.44      5.42 o 
  -1   7   3      151.10      146.06      3.73 o 
   0   7   3      667.95      670.66     10.16 o 
   1   7   3       43.91       43.05      1.35 o 
   2   7   3      613.79      616.59      8.75 o 
   3   7   3        0.37        0.75      0.70 o 
   4   7   3       59.37       58.00      1.61 o 
   5   7   3       26.13       26.87      1.87 o 
  -2   8   3       39.27       41.11      1.42 o 
  -1   8   3        0.24        0.51      0.58 o 
   0   8   3       69.30       72.13      1.80 o 
   1   8   3       29.64       37.72      2.20 o 
 -12   0   4       14.31       15.61      2.27 o 
 -10   0   4      636.93      604.90     15.56 o 
  -8   0   4      942.28      901.23     18.88 o 
  -6   0   4       29.75       41.66      1.24 o 
  -4   0   4      704.64      783.22      9.33 o 
  -2   0   4     1440.29     1361.71     15.88 o 
   0   0   4    18416.32    13240.77    205.19 o 
   2   0   4      970.46     1161.57     11.62 o 
   4   0   4        4.83        9.15      0.84 o 
   6   0   4      121.88      102.93      2.51 o 
   8   0   4     1481.80     1396.17     33.49 o 
  10   0   4      756.17      774.75     21.14 o 
 -12   1   4       63.17       66.42      2.19 o 
 -11   1   4        8.63       11.33      1.52 o 
 -10   1   4        9.54       37.15     12.30 o 
  -9   1   4      190.63      187.13      8.77 o 
  -8   1   4      475.59      453.35      7.58 o 
  -7   1   4      366.74      300.10      3.87 o 
  -6   1   4      484.30      481.68      5.23 o 
  -5   1   4     1373.77     1524.49     13.67 o 
  -4   1   4        4.31        4.21      0.53 o 
  -3   1   4     1278.49     1483.44     12.00 o 
  -2   1   4       23.77       28.09      0.45 o 
  -1   1   4      354.18      386.85      2.77 o 
   0   1   4     1585.76     1577.50     11.70 o 
   1   1   4     5269.79     5295.65     46.54 o 
   2   1   4     1280.42     1309.39      9.90 o 
   3   1   4      497.55      582.12      5.59 o 
   4   1   4        8.65       10.55      0.50 o 
   5   1   4      133.66      129.00      1.60 o 
   6   1   4        6.59        9.69      0.67 o 
   7   1   4        0.01        0.47      0.47 o 
   8   1   4      199.17      178.96      3.30 o 
   9   1   4       24.86       26.73      1.57 o 
  10   1   4      727.46      760.26     11.91 o 
 -12   2   4       98.43      112.46      3.03 o 
 -11   2   4      118.49      125.37      5.35 o 
 -10   2   4      174.11      173.59      3.58 o 
  -9   2   4     1489.60     1366.88     22.58 o 
  -8   2   4      222.32      217.63      4.16 o 
  -7   2   4      564.34      525.47      7.32 o 
  -6   2   4       10.91       14.54      0.49 o 
  -5   2   4      520.54      593.83      4.80 o 
  -4   2   4      814.34      848.77      6.96 o 
  -3   2   4     1913.33     2263.80     19.11 o 
  -2   2   4     1128.51     1127.36      8.71 o 
  -1   2   4     1479.16     1485.37     11.18 o 
   0   2   4      118.47      163.23      1.36 o 
   1   2   4     3243.25     3569.81     30.16 o 
   2   2   4      109.02      136.48      1.24 o 
   3   2   4        0.25        1.90      0.37 o 
   4   2   4      202.49      200.40      1.86 o 
   5   2   4        0.35        1.29      0.47 o 
   6   2   4      922.29      895.16     12.24 o 
   7   2   4       41.52       40.87      1.50 o 
   8   2   4      496.09      470.83      7.51 o 
   9   2   4      307.54      310.43      4.72 o 
  10   2   4        4.63        4.67      0.67 o 
 -11   3   4       90.91       90.52      2.57 o 
 -10   3   4       81.41       87.23      8.79 o 
  -9   3   4        5.03        9.91      2.38 o 
  -8   3   4       16.26       14.08      1.31 o 
  -7   3   4      155.26      132.47      2.51 o 
  -6   3   4      423.43      430.61      5.53 o 
  -5   3   4       12.07       20.85      0.55 o 
  -4   3   4     1057.14     1089.87      9.98 o 
  -3   3   4       99.50       86.01      1.09 o 
  -2   3   4       42.78       47.19      0.72 o 
  -1   3   4      107.66      131.09      1.75 o 
   0   3   4       47.64       39.10      0.58 o 
   1   3   4     1377.84     1313.09     10.99 o 
   2   3   4       17.46       17.62      0.46 o 
   3   3   4     1532.94     1607.73     14.41 o 
   4   3   4     1658.70     1560.23     20.19 o 
   5   3   4      170.06      177.46      2.99 o 
   6   3   4     1011.91      962.68     15.07 o 
   7   3   4       21.01       22.87      1.35 o 
   8   3   4        1.48        1.36      0.72 o 
   9   3   4       31.88       28.68      1.30 o 
  10   3   4       36.47       38.11      1.89 o 
 -11   4   4      169.07      196.46     11.30 o 
 -10   4   4       25.38       32.33      2.27 o 
  -9   4   4      120.87      123.62      4.85 o 
  -8   4   4       91.43      105.14     13.05 o 
  -7   4   4       63.17       55.07      2.10 o 
  -6   4   4       14.76       15.60      1.01 o 
  -5   4   4      113.38      104.42      2.10 o 
  -4   4   4      218.72      213.48      3.11 o 
  -3   4   4      290.26      302.39      3.78 o 
  -2   4   4       18.25       14.15      0.58 o 
  -1   4   4     1571.45     1543.85     14.67 o 
   0   4   4      626.16      697.39      6.60 o 
   1   4   4      160.62      180.60      2.31 o 
   2   4   4      110.33      108.48      1.69 o 
   3   4   4      585.23      551.82      7.81 o 
   4   4   4        8.37       14.45      3.05 o 
   5   4   4      583.89      552.96      9.85 o 
   6   4   4      299.39      276.62      5.97 o 
   7   4   4      348.69      337.99      5.99 o 
   8   4   4      118.67      116.90      2.66 o 
   9   4   4      195.87      194.91      3.54 o 
 -10   5   4        1.02       34.48     20.69 o 
  -9   5   4       29.02       25.33      1.88 o 
  -8   5   4       16.73       20.76      1.33 o 
  -7   5   4       92.35       83.41      2.33 o 
  -6   5   4      166.06      170.47      3.25 o 
  -5   5   4      230.35      212.55      4.04 o 
  -4   5   4        7.12        5.74      0.96 o 
  -3   5   4     1302.06     1208.88     18.35 o 
  -2   5   4      647.77      622.76      9.53 o 
  -1   5   4      202.79      189.67      5.01 o 
   0   5   4      115.88      114.98      2.09 o 
   1   5   4      526.11      492.15      8.86 o 
   2   5   4        2.85        4.25      0.86 o 
   3   5   4      167.16      149.92      2.78 o 
   4   5   4       39.04       38.81      1.47 o 
   5   5   4       19.19       19.88      1.69 o 
   6   5   4        0.34        1.20      0.81 o 
   7   5   4       14.36       15.40      1.17 o 
   8   5   4       97.87      106.81      2.78 o 
  -8   6   4        0.15       -0.02      0.53 o 
  -7   6   4        0.58        0.85      0.66 o 
  -6   6   4        0.86        1.61      0.69 o 
  -5   6   4        0.65        1.29      0.78 o 
  -4   6   4       60.91       55.60      2.07 o 
  -3   6   4      187.74      166.05      3.46 o 
  -2   6   4       17.50       18.13      1.41 o 
  -1   6   4      818.08      781.67     12.87 o 
   0   6   4       55.11       53.31      1.66 o 
   1   6   4      110.07      101.98      2.08 o 
   2   6   4       65.86       63.77      1.68 o 
   3   6   4       69.23       69.16      1.70 o 
   4   6   4       18.04       11.37      1.31 o 
   5   6   4      128.99      126.33      3.09 o 
   6   6   4        2.06        4.07      0.85 o 
  -6   7   4       13.21       15.59      1.33 o 
  -5   7   4      140.69      145.63      3.25 o 
  -4   7   4       38.72       37.55      1.65 o 
  -3   7   4       33.71       31.73      1.43 o 
  -2   7   4        0.21        5.31      2.24 o 
  -1   7   4      156.61      157.44      5.66 o 
   0   7   4      125.18      122.05      2.49 o 
   1   7   4      340.04      339.88      5.02 o 
   2   7   4       83.45       79.12      1.78 o 
   3   7   4      184.05      187.81      3.69 o 
   4   7   4       86.08       86.93      2.33 o 
  -2   8   4       52.00       52.66      1.76 o 
  -1   8   4       40.73       41.46      1.57 o 
   0   8   4        2.08        1.79      0.96 o 
 -11   0   5        0.47        0.81      1.05 o 
  -9   0   5      923.40      935.25     24.17 o 
  -7   0   5     2749.24     2671.42     49.18 o 
  -5   0   5      712.74      797.65     12.34 o 
  -3   0   5     1060.74     1216.56     15.45 o 
  -1   0   5     2489.29     2833.28     31.15 o 
   1   0   5      359.64      379.15      3.89 o 
   3   0   5     1483.58     1524.52     18.05 o 
   5   0   5      627.80      585.64      8.45 o 
   7   0   5      635.54      587.01     10.34 o 
   9   0   5       78.16       74.34      2.67 o 
 -12   1   5       25.33       26.45      1.54 o 
 -11   1   5       80.34       82.97      3.58 o 
 -10   1   5        0.35        0.92      0.70 o 
  -9   1   5       20.23       19.06      1.26 o 
  -8   1   5       13.83       18.64      1.13 o 
  -7   1   5     3056.20     2890.33     44.39 o 
  -6   1   5       98.66      102.46      1.71 o 
  -5   1   5     5369.63     5556.42     65.88 o 
  -4   1   5      113.22      141.26      1.38 o 
  -3   1   5        5.18        9.37      0.37 o 
  -2   1   5      555.49      659.95      5.45 o 
  -1   1   5      233.02      229.80      1.82 o 
   0   1   5      300.27      324.88      2.33 o 
   1   1   5      947.88     1131.56      8.50 o 
   2   1   5     1452.84     1586.07     12.38 o 
   3   1   5      937.33      898.44      7.80 o 
   4   1   5      409.82      440.88      3.89 o 
   5   1   5      467.32      430.96      5.19 o 
   6   1   5      103.30       96.53      1.77 o 
   7   1   5       28.26       24.56      0.99 o 
   8   1   5       30.21       27.32      1.35 o 
   9   1   5       72.02       69.06      2.01 o 
  10   1   5        0.09        0.66      0.53 o 
 -12   2   5       31.70       29.53      1.74 o 
 -11   2   5       81.12       94.05      2.57 o 
 -10   2   5      255.71      237.46      4.79 o 
  -9   2   5      811.02      769.25     13.65 o 
  -8   2   5      576.97      524.93      9.42 o 
  -7   2   5      690.14      656.23      9.84 o 
  -6   2   5       12.13       12.12      0.91 o 
  -5   2   5      309.05      335.60      3.24 o 
  -4   2   5       11.28       14.16      0.62 o 
  -3   2   5      378.85      396.62      3.09 o 
  -2   2   5      194.60      239.32      2.09 o 
  -1   2   5       20.46       14.19      0.38 o 
   0   2   5     1953.97     2154.97     17.72 o 
   1   2   5      613.60      621.17      4.70 o 
   2   2   5     1761.54     1926.79     16.21 o 
   3   2   5       28.35       30.72      0.69 o 
   4   2   5      161.66      173.73      2.96 o 
   5   2   5      154.10      153.89      2.72 o 
   6   2   5       18.71       14.61      1.06 o 
   7   2   5      143.84      134.50      2.73 o 
   8   2   5      224.26      219.70      3.73 o 
   9   2   5       60.05       64.41      1.65 o 
  10   2   5        7.67        9.69      0.93 o 
 -11   3   5      157.26      162.41      3.41 o 
 -10   3   5       65.83       61.44      2.06 o 
  -9   3   5       74.61       70.08      2.67 o 
  -8   3   5      275.49      258.55      5.48 o 
  -7   3   5        0.87        0.94      0.75 o 
  -6   3   5      757.40      713.73      9.85 o 
  -5   3   5      311.01      305.12      3.45 o 
  -4   3   5        1.27        6.18      0.62 o 
  -3   3   5      509.20      492.03      4.29 o 
  -2   3   5      255.36      257.46      2.18 o 
  -1   3   5       17.14       20.68      0.57 o 
   0   3   5      139.86      135.95      1.29 o 
   1   3   5       99.30       93.43      1.02 o 
   2   3   5     2262.87     2355.01     20.98 o 
   3   3   5      104.81      110.39      1.94 o 
   4   3   5      335.15      330.31      4.75 o 
   5   3   5      381.70      366.74      5.28 o 
   6   3   5       64.75       66.22      1.99 o 
   7   3   5      205.01      197.08      4.30 o 
   8   3   5       88.52       98.70      2.26 o 
   9   3   5        3.20        3.04      0.81 o 
 -10   4   5      227.64      221.76      6.08 o 
  -9   4   5       37.99       42.97      2.62 o 
  -8   4   5      228.45      218.75      5.87 o 
  -7   4   5       24.33       24.62      1.27 o 
  -6   4   5        2.66        2.33      0.64 o 
  -5   4   5      264.06      250.23      4.31 o 
  -4   4   5      108.38       99.79      2.11 o 
  -3   4   5      153.76      153.31      2.75 o 
  -2   4   5      131.11      132.66      1.71 o 
  -1   4   5      617.17      604.37      7.82 o 
   0   4   5      654.36      681.59      8.46 o 
   1   4   5        2.96        6.30      1.23 o 
   2   4   5        0.63        1.16      0.76 o 
   3   4   5      216.91      207.60      3.64 o 
   4   4   5      564.01      552.39      8.11 o 
   5   4   5      209.93      211.49      3.97 o 
   6   4   5       66.63       71.11      2.39 o 
   7   4   5       32.97       29.64      1.54 o 
   8   4   5       26.47       29.32      1.36 o 
  -9   5   5       13.49       15.99      1.59 o 
  -8   5   5       87.99       80.35      2.22 o 
  -7   5   5      131.28      123.38      2.81 o 
  -6   5   5      557.13      516.81      9.14 o 
  -5   5   5       78.71       72.41      2.12 o 
  -4   5   5     1799.92     1643.46     27.47 o 
  -3   5   5      148.50      138.69      2.88 o 
  -2   5   5     1099.15     1023.02     15.44 o 
  -1   5   5       39.07       38.19      1.41 o 
   0   5   5       15.70       21.29      1.55 o 
   1   5   5       86.29       83.25      1.81 o 
   2   5   5       63.94       72.97      1.90 o 
   3   5   5       40.43       43.98      1.61 o 
   4   5   5       89.00      106.90      3.06 o 
   5   5   5        1.04        1.65      1.00 o 
   6   5   5       59.75       70.35      2.09 o 
   7   5   5        6.36        4.09      0.88 o 
  -8   6   5       99.57       94.51      2.69 o 
  -7   6   5        1.28        2.52      0.91 o 
  -6   6   5      190.91      183.66      3.69 o 
  -5   6   5       93.50       84.24      2.67 o 
  -4   6   5       17.37       15.37      1.37 o 
  -3   6   5      111.76      105.83      2.90 o 
  -2   6   5      431.98      399.04      7.11 o 
  -1   6   5       62.24       58.68      1.89 o 
   0   6   5      280.45      277.27      4.39 o 
   1   6   5       44.61       40.28      1.28 o 
   2   6   5       21.69       33.61      2.61 o 
   3   6   5        3.02        3.26      0.75 o 
   4   6   5        3.66        5.91      1.10 o 
   5   6   5       38.37       39.68      1.71 o 
   6   6   5       46.43       50.11      1.94 o 
  -6   7   5       49.61       52.94      1.88 o 
  -5   7   5       72.47       71.89      2.15 o 
  -4   7   5      208.30      211.75      4.22 o 
  -3   7   5        4.13        4.17      1.01 o 
  -2   7   5      167.14      168.16      3.33 o 
  -1   7   5       65.97       69.34      2.00 o 
   0   7   5        8.69       12.02      1.50 o 
   1   7   5       66.62       72.87      1.67 o 
   2   7   5       56.52       58.97      1.50 o 
   3   7   5      106.62      121.88      2.88 o 
   4   7   5       10.92       11.75      1.01 o 
 -12   0   6       35.49       42.52      2.88 o 
 -10   0   6       82.16       82.30      3.38 o 
  -8   0   6     1081.75     1057.21     23.16 o 
  -6   0   6     1201.89     1200.42     17.84 o 
  -4   0   6      226.12      291.53      3.40 o 
  -2   0   6        2.08        5.13      0.65 o 
   0   0   6      133.45      160.56      1.74 o 
   2   0   6     3154.16     3310.73     42.96 o 
   4   0   6      684.57      720.35     10.17 o 
   6   0   6      282.16      269.54      5.23 o 
   8   0   6      113.89      107.75      2.89 o 
 -12   1   6       19.99       21.18      1.32 o 
 -11   1   6       17.43       15.75      1.54 o 
 -10   1   6       98.15       91.29      2.26 o 
  -9   1   6      502.39      450.37      7.56 o 
  -8   1   6      191.26      177.79      3.06 o 
  -7   1   6      204.02      192.90      3.44 o 
  -6   1   6      203.79      195.49      2.64 o 
  -5   1   6        0.16        2.73      0.51 o 
  -4   1   6     1143.68     1123.23     11.53 o 
  -3   1   6      115.81      138.30      1.19 o 
  -2   1   6      180.93      178.15      1.34 o 
  -1   1   6       45.44       53.54      0.72 o 
   0   1   6     2714.84     2940.90     25.20 o 
   1   1   6     1166.24     1252.10      9.57 o 
   2   1   6     1635.38     1743.73     15.18 o 
   3   1   6       49.65       50.02      0.80 o 
   4   1   6      811.35      763.72      8.42 o 
   5   1   6        7.93        8.07      0.74 o 
   6   1   6      953.06      880.54     10.56 o 
   7   1   6        1.41        1.79      0.58 o 
   8   1   6      189.38      181.53      3.38 o 
   9   1   6       18.17       22.79      1.10 o 
 -12   2   6        1.01        1.06      0.94 o 
 -11   2   6        1.82        2.08      0.73 o 
 -10   2   6       40.00       40.56      1.77 o 
  -9   2   6        1.93        2.36      0.96 o 
  -8   2   6      147.81      143.88      3.39 o 
  -7   2   6      267.26      227.05      3.87 o 
  -6   2   6      743.17      746.71     11.00 o 
  -5   2   6        0.64        6.94      0.42 o 
  -4   2   6       54.83       64.80      0.96 o 
  -3   2   6     1750.69     1933.69     16.76 o 
  -2   2   6      323.41      342.70      2.69 o 
  -1   2   6      751.64      759.22      6.01 o 
   0   2   6      102.11      119.75      1.13 o 
   1   2   6      650.00      710.44      5.45 o 
   2   2   6     1316.30     1346.06     12.19 o 
   3   2   6     1592.02     1621.51     18.58 o 
   4   2   6     1922.90     1832.92     24.39 o 
   5   2   6      215.37      193.81      2.94 o 
   6   2   6        5.39        8.84      0.86 o 
   7   2   6        1.92        2.83      0.69 o 
   8   2   6      132.77      128.10      2.39 o 
   9   2   6       12.47       13.94      1.10 o 
 -11   3   6        6.67        5.98      0.95 o 
 -10   3   6       77.14       81.58      2.73 o 
  -9   3   6       85.62       70.92      2.65 o 
  -8   3   6        4.59        4.58      0.89 o 
  -7   3   6      333.22      305.27      5.28 o 
  -6   3   6       97.32       90.62      2.00 o 
  -5   3   6      177.01      155.24      2.52 o 
  -4   3   6      445.32      469.83      5.18 o 
  -3   3   6      557.66      549.86      5.53 o 
  -2   3   6      377.98      355.02      4.01 o 
  -1   3   6        3.56        5.06      0.34 o 
   0   3   6        1.64        2.66      0.33 o 
   1   3   6      492.13      541.00      4.70 o 
   2   3   6        4.15        4.61      0.52 o 
   3   3   6      272.87      267.10      3.97 o 
   4   3   6      123.12      112.22      2.34 o 
   5   3   6      247.77      230.57      3.66 o 
   6   3   6      377.18      374.55      6.17 o 
   7   3   6      175.70      163.45      3.17 o 
   8   3   6       32.05       36.24      1.32 o 
   9   3   6       34.56       39.25      1.85 o 
 -10   4   6        4.34        4.89      1.50 o 
  -9   4   6       19.74       19.80      1.55 o 
  -8   4   6       64.73       61.59      2.35 o 
  -7   4   6      156.57      140.64      3.44 o 
  -6   4   6        2.20        7.77      2.60 o 
  -5   4   6      882.78      863.61     13.89 o 
  -4   4   6        0.49        2.45      0.94 o 
  -3   4   6      107.90      102.38      2.25 o 
  -2   4   6       49.74       47.59      1.55 o 
  -1   4   6      169.81      169.74      2.36 o 
   0   4   6      435.46      411.96      5.25 o 
   1   4   6      252.03      248.32      3.70 o 
   2   4   6      197.93      181.97      3.00 o 
   3   4   6      629.28      608.63     14.26 o 
   4   4   6      194.90      172.45      3.32 o 
   5   4   6      249.15      235.12      4.67 o 
   6   4   6      203.94      209.59      4.10 o 
   7   4   6        3.17        5.53      1.02 o 
   8   4   6        0.14        0.72      0.63 o 
  -9   5   6       27.09       23.09      1.98 o 
  -8   5   6        9.11        6.45      1.51 o 
  -7   5   6       38.29       35.33      1.42 o 
  -6   5   6       76.62       68.31      2.06 o 
  -5   5   6      162.27      161.19      3.56 o 
  -4   5   6       20.20       22.79      1.39 o 
  -3   5   6     1324.63     1278.85     20.05 o 
  -2   5   6      127.87      133.00      2.99 o 
  -1   5   6     1076.77     1029.49     15.58 o 
   0   5   6       17.11       15.59      0.90 o 
   1   5   6        0.15        3.14      0.88 o 
   2   5   6      105.67      105.34      2.22 o 
   3   5   6      223.31      240.55      4.94 o 
   4   5   6       21.66       26.26      1.20 o 
   5   5   6      225.87      228.44      3.87 o 
   6   5   6       42.60       43.09      1.56 o 
   7   5   6      364.31      403.23      6.29 o 
  -8   6   6       27.81       34.48      2.21 o 
  -7   6   6       38.93       40.90      1.49 o 
  -6   6   6        0.15        0.61      0.60 o 
  -5   6   6      315.51      300.08      5.50 o 
  -4   6   6        0.00        0.55      0.62 o 
  -3   6   6      250.46      241.79      5.09 o 
  -2   6   6        0.25        0.35      0.84 o 
  -1   6   6      135.50      143.49      3.04 o 
   0   6   6        6.40        5.77      0.82 o 
   1   6   6      355.08      347.98      5.19 o 
   2   6   6       15.38       12.63      0.99 o 
   3   6   6       18.45       16.84      1.03 o 
   4   6   6       39.85       37.26      1.36 o 
   5   6   6       37.74       39.79      1.73 o 
  -5   7   6       30.45       34.16      1.58 o 
  -4   7   6       49.19       48.20      1.81 o 
  -3   7   6      567.87      578.41     10.51 o 
  -2   7   6       36.99       37.99      1.74 o 
  -1   7   6      391.86      396.87      6.60 o 
   0   7   6       19.07       21.36      2.06 o 
   1   7   6        9.62       12.72      0.91 o 
   2   7   6       31.79       30.37      0.95 o 
   3   7   6       86.80      103.62      2.99 o 
 -11   0   7        0.83        1.49      1.18 o 
  -9   0   7      203.41      182.07      5.02 o 
  -7   0   7     1545.78     1554.53     29.92 o 
  -5   0   7     1627.30     1778.75     29.05 o 
  -3   0   7        0.83        4.43      0.45 o 
  -1   0   7      889.89     1034.96     11.13 o 
   1   0   7      162.73      180.75      1.93 o 
   3   0   7      849.67      852.89     14.86 o 
   5   0   7      554.29      538.67      9.54 o 
   7   0   7      201.68      187.14      3.87 o 
   9   0   7      161.92      155.79      6.62 o 
 -12   1   7       48.79       48.51      2.19 o 
 -11   1   7      166.58      168.08      3.87 o 
 -10   1   7       54.35       48.43      1.85 o 
  -9   1   7      739.75      715.13     10.98 o 
  -8   1   7       79.40       74.98      2.02 o 
  -7   1   7      280.84      277.20      4.63 o 
  -6   1   7      203.89      187.66      3.65 o 
  -5   1   7      157.78      170.85      2.29 o 
  -4   1   7      100.81       94.88      1.19 o 
  -3   1   7      346.62      378.74      3.30 o 
  -2   1   7     1100.52     1164.44      9.62 o 
  -1   1   7       56.81       49.47      0.61 o 
   0   1   7      461.43      505.10      3.63 o 
   1   1   7       94.08       83.62      0.94 o 
   2   1   7      352.20      355.60      3.05 o 
   3   1   7        0.78        4.34      1.06 o 
   4   1   7      106.36      105.23      1.96 o 
   5   1   7     1226.88     1120.65     14.34 o 
   6   1   7       44.29       40.66      1.33 o 
   7   1   7      910.73      882.13     11.95 o 
   8   1   7       13.47       15.56      1.09 o 
   9   1   7       70.51       77.24      1.90 o 
 -11   2   7      268.53      278.34      5.49 o 
 -10   2   7        7.60        7.52      1.01 o 
  -9   2   7       15.12       15.75      1.16 o 
  -8   2   7        4.30        3.41      0.82 o 
  -7   2   7      603.44      587.16      8.90 o 
  -6   2   7       13.00       12.99      1.01 o 
  -5   2   7      453.58      480.90      5.58 o 
  -4   2   7       28.57       24.27      0.69 o 
  -3   2   7      308.30      318.18      3.02 o 
  -2   2   7      388.96      422.06      3.82 o 
  -1   2   7       52.36       50.45      0.71 o 
   0   2   7     1282.99     1375.84     11.27 o 
   1   2   7      782.60      769.76      6.15 o 
   2   2   7      367.17      386.29      4.55 o 
   3   2   7     1604.45     1540.66     20.13 o 
   4   2   7       71.32       92.29      4.35 o 
   5   2   7      377.20      370.07      5.07 o 
   6   2   7        1.68        1.30      0.60 o 
   7   2   7        0.18        1.44      0.59 o 
   8   2   7       41.57       38.93      1.31 o 
   9   2   7       73.01       76.10      1.97 o 
 -11   3   7      171.77      186.80      4.04 o 
 -10   3   7       86.71       78.68      5.20 o 
  -9   3   7       52.64       61.08      1.95 o 
  -8   3   7        5.08        5.28      0.91 o 
  -7   3   7       77.86       77.50      3.68 o 
  -6   3   7        0.74        1.17      0.70 o 
  -5   3   7       73.35       75.53      1.63 o 
  -4   3   7      191.32      186.25      3.21 o 
  -3   3   7      154.57      148.27      2.73 o 
  -2   3   7     1031.96     1004.23     14.38 o 
  -1   3   7      472.99      456.18      4.77 o 
   0   3   7      174.36      190.49      2.05 o 
   1   3   7      113.10      112.21      1.66 o 
   2   3   7      163.20      160.35      2.46 o 
   3   3   7       68.82       64.06      1.66 o 
   4   3   7       90.40       90.27      2.12 o 
   5   3   7       48.69       46.34      1.55 o 
   6   3   7       15.92       16.56      1.08 o 
   7   3   7       24.21       22.91      1.17 o 
   8   3   7       54.05       55.78      1.63 o 
 -10   4   7        0.16        0.89      0.91 o 
  -9   4   7        0.78        1.34      0.88 o 
  -8   4   7      110.79      105.17      2.64 o 
  -7   4   7      110.15      101.78      2.95 o 
  -6   4   7      593.47      554.62      9.14 o 
  -5   4   7       58.37       55.24      1.80 o 
  -4   4   7     2007.26     1907.31     32.12 o 
  -3   4   7       30.90       29.01      1.45 o 
  -2   4   7      260.50      270.16      4.68 o 
  -1   4   7       18.98       20.56      1.03 o 
   0   4   7      675.12      676.27      8.50 o 
   1   4   7      152.67      141.93      2.62 o 
   2   4   7      492.67      514.33     11.98 o 
   3   4   7       35.17       32.89      1.37 o 
   4   4   7      247.92      236.98      3.88 o 
   5   4   7       13.81       13.02      1.07 o 
   6   4   7      327.03      335.88      5.82 o 
   7   4   7        0.97        1.70      0.69 o 
  -9   5   7       49.18       56.52      2.85 o 
  -8   5   7       11.52       11.49      1.20 o 
  -7   5   7        9.75       14.32      1.19 o 
  -6   5   7       92.34       89.16      2.53 o 
  -5   5   7       58.26       58.70      1.82 o 
  -4   5   7       69.26       72.58      2.16 o 
  -3   5   7        0.07        0.77      0.74 o 
  -2   5   7     1073.20     1004.06     20.94 o 
  -1   5   7      335.32      327.18      5.85 o 
   0   5   7        1.76        3.80      0.72 o 
   1   5   7      317.01      307.37      4.71 o 
   2   5   7      336.23      316.20      5.36 o 
   3   5   7       40.95       37.11      1.53 o 
   4   5   7       70.53       68.66      1.77 o 
   5   5   7        1.72        1.88      0.59 o 
   6   5   7      385.13      408.15      7.05 o 
  -8   6   7       42.80       44.51      1.87 o 
  -7   6   7        4.69        2.52      0.56 o 
  -6   6   7       86.23       82.28      2.05 o 
  -5   6   7      128.79      131.46      3.28 o 
  -4   6   7      373.39      362.78      6.62 o 
  -3   6   7       42.16       45.48      1.94 o 
  -2   6   7        0.43        0.23      0.71 o 
  -1   6   7       53.55       54.38      1.94 o 
   0   6   7      320.88      303.70      4.62 o 
   1   6   7       13.81       13.21      0.86 o 
   2   6   7       21.03       20.39      1.08 o 
   3   6   7       14.02       15.72      0.92 o 
   4   6   7       27.40       28.16      1.10 o 
   5   6   7      102.41      107.66      2.52 o 
  -5   7   7        2.28        1.55      0.75 o 
  -4   7   7       25.71       27.88      1.56 o 
  -3   7   7      171.34      189.25      4.22 o 
  -2   7   7      303.92      324.08      6.59 o 
  -1   7   7      235.37      252.22      5.64 o 
   0   7   7      266.38      272.76      5.51 o 
   1   7   7       13.19       13.80      0.74 o 
   2   7   7       34.35       34.82      1.26 o 
 -12   0   8        9.26        9.28      1.83 o 
 -10   0   8       82.01       78.18      5.27 o 
  -8   0   8       23.34       27.63      2.63 o 
  -6   0   8       73.29       83.04      2.74 o 
  -4   0   8      499.51      581.51      9.25 o 
  -2   0   8      103.51       97.82      1.65 o 
   0   0   8     1991.82     2175.26     24.74 o 
   2   0   8      187.28      149.53      3.00 o 
   4   0   8      221.05      226.65      5.18 o 
   6   0   8       25.79       28.16      1.78 o 
   8   0   8       74.43       74.18      2.27 o 
 -12   1   8       42.41       49.21      1.90 o 
 -11   1   8        8.49        6.79      1.08 o 
 -10   1   8      525.75      531.98     10.34 o 
  -9   1   8       90.77       85.39      2.42 o 
  -8   1   8     1211.64     1182.47     18.27 o 
  -7   1   8      366.76      340.83      5.51 o 
  -6   1   8      380.31      356.81      5.76 o 
  -5   1   8       82.99       77.96      1.75 o 
  -4   1   8      252.90      248.17      2.69 o 
  -3   1   8      411.23      415.40      3.86 o 
  -2   1   8      378.99      454.36      3.93 o 
  -1   1   8      183.20      182.34      1.73 o 
   0   1   8      796.81      763.90      5.97 o 
   1   1   8      882.24      903.40      8.82 o 
   2   1   8     1203.54     1174.60     13.57 o 
   3   1   8      512.87      501.46      6.76 o 
   4   1   8        0.31        0.66      0.55 o 
   5   1   8       43.97       48.87      2.71 o 
   6   1   8       30.58       34.35      1.22 o 
   7   1   8        3.15        4.76      0.89 o 
   8   1   8       29.54       27.31      1.22 o 
 -11   2   8        0.35        0.55      0.62 o 
 -10   2   8      161.32      163.48      3.46 o 
  -9   2   8      245.25      223.82      3.88 o 
  -8   2   8       12.13       14.98      1.14 o 
  -7   2   8       51.65       43.15      1.57 o 
  -6   2   8      105.33      111.47      2.92 o 
  -5   2   8        8.18       10.05      0.91 o 
  -4   2   8      322.39      322.50      3.79 o 
  -3   2   8       91.63      106.86      1.70 o 
  -2   2   8     1417.47     1492.36     16.57 o 
  -1   2   8        1.70        3.40      0.37 o 
   0   2   8      542.70      593.52      5.56 o 
   1   2   8      410.68      407.11      4.49 o 
   2   2   8        7.51        7.38      0.71 o 
   3   2   8      368.26      337.97      4.67 o 
   4   2   8      217.51      205.53      3.08 o 
   5   2   8       61.85       54.02      2.68 o 
   6   2   8      195.90      193.42      2.95 o 
   7   2   8        4.19        2.96      0.60 o 
   8   2   8       36.94       41.13      1.32 o 
 -11   3   8       15.44       18.47      1.62 o 
 -10   3   8       42.21       40.92      2.88 o 
  -9   3   8       42.74       39.74      1.46 o 
  -8   3   8        1.76        2.57      0.81 o 
  -7   3   8      196.65      186.66      3.78 o 
  -6   3   8       49.34       47.69      1.69 o 
  -5   3   8       22.74       23.01      1.09 o 
  -4   3   8       12.66       11.06      0.92 o 
  -3   3   8      160.02      163.95      3.06 o 
  -2   3   8       11.36       11.90      2.05 o 
  -1   3   8      219.61      205.47      2.72 o 
   0   3   8      151.17      137.21      2.03 o 
   1   3   8       32.34       33.25      1.68 o 
   2   3   8       33.94       38.59      1.76 o 
   3   3   8      227.09      208.42      3.31 o 
   4   3   8       27.49       33.41      1.33 o 
   5   3   8      173.84      174.03      3.01 o 
   6   3   8        4.69        5.95      0.72 o 
   7   3   8       35.01       35.82      1.22 o 
 -10   4   8       80.82       91.91      3.22 o 
  -9   4   8       47.94       45.22      2.75 o 
  -8   4   8       22.88       22.17      1.46 o 
  -7   4   8       17.28       17.28      1.52 o 
  -6   4   8      119.58      118.64      2.89 o 
  -5   4   8      333.35      330.95      5.76 o 
  -4   4   8      189.54      180.93      3.85 o 
  -3   4   8      975.73      991.80     16.25 o 
  -2   4   8      376.59      356.89      6.16 o 
  -1   4   8      444.42      413.52      6.00 o 
   0   4   8       63.01       60.26      1.50 o 
   1   4   8       12.82       12.05      0.92 o 
   2   4   8       17.71       16.11      1.01 o 
   3   4   8        5.63        6.86      0.89 o 
   4   4   8       21.63       20.27      1.12 o 
   5   4   8      244.45      252.37      4.65 o 
   6   4   8       11.48        9.87      1.04 o 
   7   4   8      355.31      399.17      5.91 o 
  -9   5   8      192.43      206.88      6.59 o 
  -8   5   8       64.70       74.13      2.44 o 
  -7   5   8      178.18      177.50      4.61 o 
  -6   5   8      113.06      116.63      2.56 o 
  -5   5   8      240.24      237.85      4.35 o 
  -4   5   8        5.49        5.58      1.01 o 
  -3   5   8      206.97      202.81      3.92 o 
  -2   5   8       56.44       49.34      1.88 o 
  -1   5   8       16.92       23.49      1.64 o 
   0   5   8       78.46       74.46      2.04 o 
   1   5   8       43.16       47.96      1.36 o 
   2   5   8       87.62       93.78      2.19 o 
   3   5   8        6.59        5.25      0.84 o 
   4   5   8       55.24       53.42      1.41 o 
   5   5   8       14.16       17.80      1.12 o 
  -7   6   8       44.33       47.85      2.04 o 
  -6   6   8        0.09        0.56      0.60 o 
  -5   6   8      116.74      116.04      2.66 o 
  -4   6   8       19.23       20.62      1.20 o 
  -3   6   8      334.50      339.40      6.34 o 
  -2   6   8       70.21       79.42      2.84 o 
  -1   6   8      109.96      113.68      2.70 o 
   0   6   8       86.93       83.01      2.04 o 
   1   6   8       63.18       64.41      1.87 o 
   2   6   8        5.44        7.40      0.71 o 
   3   6   8       45.78       46.86      1.48 o 
   4   6   8        6.84       12.94      2.42 o 
  -4   7   8        0.12        0.36      0.61 o 
  -3   7   8        0.33        0.71      0.78 o 
  -2   7   8        1.99        2.12      1.07 o 
  -1   7   8      235.24      250.76      6.20 o 
   0   7   8       88.29      100.58      2.68 o 
 -11   0   9       79.93       85.16      4.21 o 
  -9   0   9      294.39      281.86      8.05 o 
  -7   0   9      149.70      157.47      4.81 o 
  -5   0   9      539.58      554.94     11.90 o 
  -3   0   9      475.07      533.03      8.09 o 
  -1   0   9       69.39       80.81      1.82 o 
   1   0   9      108.19      107.36      2.28 o 
   3   0   9      222.09      232.16      5.05 o 
   5   0   9     1167.60     1087.91     23.00 o 
   7   0   9      259.21      267.37      5.67 o 
 -11   1   9        0.50        0.81      0.96 o 
 -10   1   9        0.68        1.40      0.87 o 
  -9   1   9      224.51      211.74      4.19 o 
  -8   1   9        2.47        3.77      0.99 o 
  -7   1   9     1825.71     1754.22     29.95 o 
  -6   1   9      350.10      338.22      7.09 o 
  -5   1   9     1217.79     1229.32     18.56 o 
  -4   1   9       42.55       46.63      1.96 o 
  -3   1   9       15.74       17.89      1.28 o 
  -2   1   9      182.43      175.91      1.72 o 
  -1   1   9       54.18       65.74      1.24 o 
   0   1   9       48.05       47.20      1.03 o 
   1   1   9     1404.48     1379.77     18.60 o 
   2   1   9      164.59      167.27      2.65 o 
   3   1   9     2232.71     2045.13     27.64 o 
   4   1   9      298.72      279.36      4.32 o 
   5   1   9      225.24      222.59      4.45 o 
   6   1   9        0.00        0.04      0.39 o 
   7   1   9        1.33        0.88      0.44 o 
   8   1   9       50.51       55.07      2.10 o 
 -11   2   9      146.85      162.68      4.38 o 
 -10   2   9        0.30        1.05      0.56 o 
  -9   2   9      217.51      223.44      4.06 o 
  -8   2   9       55.48       48.58      1.75 o 
  -7   2   9       18.27       17.61      1.16 o 
  -6   2   9       84.57       82.29      3.34 o 
  -5   2   9      520.35      506.35      7.88 o 
  -4   2   9     1013.77     1005.22     14.05 o 
  -3   2   9      540.06      533.43      7.48 o 
  -2   2   9      139.56      143.48      2.18 o 
  -1   2   9     1441.32     1427.03     18.19 o 
   0   2   9      239.86      254.09      3.43 o 
   1   2   9      759.97      745.16      9.52 o 
   2   2   9      279.52      273.14      3.61 o 
   3   2   9      284.72      247.17      3.41 o 
   4   2   9       54.37       53.91      1.39 o 
   5   2   9      353.89      340.13      4.96 o 
   6   2   9       54.58       60.07      1.44 o 
   7   2   9       80.20       79.72      1.68 o 
 -10   3   9        5.53        8.24      0.72 o 
  -9   3   9       41.03       44.84      1.56 o 
  -8   3   9      268.74      244.08      4.51 o 
  -7   3   9        0.93        4.09      0.90 o 
  -6   3   9     1134.52     1076.02     19.13 o 
  -5   3   9        0.65        1.15      0.72 o 
  -4   3   9       46.09       47.21      1.67 o 
  -3   3   9      216.34      210.50      3.70 o 
  -2   3   9       50.58       50.70      1.90 o 
  -1   3   9        7.31       12.63      1.13 o 
   0   3   9       66.13       71.60      1.66 o 
   1   3   9      793.66      735.48      9.95 o 
   2   3   9      934.29      898.70     11.53 o 
   3   3   9      120.20      123.65      2.13 o 
   4   3   9      308.42      290.32      4.93 o 
   5   3   9        9.77        8.89      1.31 o 
   6   3   9        0.45        0.84      0.46 o 
   7   3   9        0.65        1.49      0.60 o 
 -10   4   9      108.04      118.37      4.17 o 
  -9   4   9        6.85        3.94      0.86 o 
  -8   4   9      165.50      162.95      3.78 o 
  -7   4   9       86.84       81.06      2.77 o 
  -6   4   9      110.02      123.39      8.48 o 
  -5   4   9        0.51        1.60      0.74 o 
  -4   4   9      963.35      924.70     16.44 o 
  -3   4   9      435.23      443.46     10.36 o 
  -2   4   9      534.44      532.94      9.02 o 
  -1   4   9     1176.53     1127.29     17.47 o 
   0   4   9      242.49      235.40      4.01 o 
   1   4   9       53.35       48.92      1.47 o 
   2   4   9        0.47        0.82      0.54 o 
   3   4   9        0.16        0.31      0.51 o 
   4   4   9      270.77      284.99      4.43 o 
   5   4   9        6.70        7.21      0.70 o 
   6   4   9      352.82      380.14      6.02 o 
  -8   5   9      193.08      211.72      4.83 o 
  -7   5   9       95.15       91.86      3.04 o 
  -6   5   9      602.32      610.32      9.81 o 
  -5   5   9       10.59       12.81      1.08 o 
  -4   5   9      331.46      322.43      5.58 o 
  -3   5   9       96.83       94.52      2.63 o 
  -2   5   9       11.14       12.97      1.16 o 
  -1   5   9       43.69       43.06      1.87 o 
   0   5   9      222.54      218.07      4.16 o 
   1   5   9       76.77       75.19      2.03 o 
   2   5   9      236.21      243.43      4.38 o 
   3   5   9        5.48        8.11      1.12 o 
   4   5   9      370.30      404.81      6.40 o 
   5   5   9        0.44        1.18      0.82 o 
  -6   6   9        8.49        8.36      0.74 o 
  -5   6   9      132.33      134.62      2.87 o 
  -4   6   9      287.53      290.47      4.75 o 
  -3   6   9       71.05       77.03      2.52 o 
  -2   6   9      431.49      442.27      7.77 o 
  -1   6   9       10.19        9.27      1.04 o 
   0   6   9       56.67       52.59      1.80 o 
   1   6   9       11.36       11.36      0.96 o 
   2   6   9        0.46        0.45      0.52 o 
   3   6   9        1.93        1.33      0.77 o 
 -10   0  10      301.87      350.71      9.52 o 
  -8   0  10      421.16      414.91     11.17 o 
  -6   0  10      733.92      707.85     15.25 o 
  -4   0  10        4.96        9.89      1.27 o 
  -2   0  10      455.40      429.35      7.63 o 
   0   0  10      328.01      298.07      7.33 o 
   2   0  10      183.13      194.69      5.06 o 
   4   0  10       92.04       83.24      2.91 o 
   6   0  10      126.55      137.37      3.42 o 
 -11   1  10       14.09       17.71      1.49 o 
 -10   1  10       12.95       15.50      1.24 o 
  -9   1  10      108.23       98.81      2.40 o 
  -8   1  10       41.87       37.18      2.85 o 
  -7   1  10        9.95       14.56      1.28 o 
  -6   1  10        5.91        4.11      1.06 o 
  -5   1  10       78.19       73.00      2.20 o 
  -4   1  10      158.09      160.77      2.97 o 
  -3   1  10      120.37      111.40      2.15 o 
  -2   1  10       10.58       10.77      0.83 o 
  -1   1  10       19.95       19.69      0.81 o 
   0   1  10      138.74      128.96      2.38 o 
   1   1  10      529.64      528.47      7.47 o 
   2   1  10      194.90      185.07      2.94 o 
   3   1  10       65.75       59.02      1.67 o 
   4   1  10      210.90      215.72      3.49 o 
   5   1  10        0.37        2.33      0.70 o 
   6   1  10       54.72       56.65      1.58 o 
   7   1  10       12.50       15.11      0.89 o 
 -11   2  10        0.12        0.57      0.86 o 
 -10   2  10       49.18       60.30      1.57 o 
  -9   2  10        0.33        1.84      0.68 o 
  -8   2  10        0.81        1.11      0.66 o 
  -7   2  10      277.54      271.42      4.54 o 
  -6   2  10      103.62      102.59      2.28 o 
  -5   2  10       62.06       60.50      2.02 o 
  -4   2  10       15.49       17.35      1.16 o 
  -3   2  10     1357.35     1313.55     18.63 o 
  -2   2  10      352.67      335.76      4.59 o 
  -1   2  10       28.92       40.01      4.13 o 
   0   2  10      150.91      154.25      2.46 o 
   1   2  10       19.62       25.39      1.08 o 
   2   2  10        3.72        4.56      0.68 o 
   3   2  10      475.64      478.72      7.16 o 
   4   2  10        6.21        7.84      0.72 o 
   5   2  10       12.10       11.87      0.76 o 
   6   2  10       27.20       25.02      0.87 o 
 -10   3  10       17.86       20.30      0.91 o 
  -9   3  10       24.98       24.37      1.10 o 
  -8   3  10       63.20       63.67      2.11 o 
  -7   3  10        0.52        2.35      0.94 o 
  -6   3  10       97.74       99.17      2.72 o 
  -5   3  10      578.55      558.01     10.35 o 
  -4   3  10      346.28      335.13      5.63 o 
  -3   3  10        6.46       10.94      1.41 o 
  -2   3  10      422.77      420.78      7.55 o 
  -1   3  10      281.70      281.53      4.52 o 
   0   3  10       12.79       13.40      0.87 o 
   1   3  10      172.75      170.28      2.90 o 
   2   3  10      164.36      153.29      2.65 o 
   3   3  10       12.73       12.83      0.78 o 
   4   3  10       40.58       34.64      1.12 o 
   5   3  10      297.33      310.22      6.08 o 
   6   3  10        8.27       11.28      0.76 o 
  -9   4  10       33.54       38.16      1.84 o 
  -8   4  10       12.18       16.67      1.31 o 
  -7   4  10      121.33      124.70      3.46 o 
  -6   4  10       64.46       67.68      2.49 o 
  -5   4  10        6.19        6.12      0.91 o 
  -4   4  10        9.51       11.29      1.09 o 
  -3   4  10      117.39      120.39      2.72 o 
  -2   4  10       28.96       26.42      1.34 o 
  -1   4  10        4.24        4.82      0.98 o 
   0   4  10      262.17      251.69      4.96 o 
   1   4  10        0.60        1.50      0.61 o 
   2   4  10        0.89        6.10      1.97 o 
   3   4  10      173.67      178.96      2.82 o 
   4   4  10       88.14       90.64      1.68 o 
   5   4  10        7.07        6.90      0.57 o 
  -8   5  10        4.76        4.85      0.96 o 
  -7   5  10       82.72       89.48      2.82 o 
  -6   5  10       26.40       29.46      1.27 o 
  -5   5  10      102.05      101.63      2.38 o 
  -4   5  10        4.99        7.44      2.02 o 
  -3   5  10       12.34       13.46      1.11 o 
  -2   5  10       80.97       73.07      2.06 o 
  -1   5  10        3.27        4.15      0.78 o 
   0   5  10       13.83       15.55      1.28 o 
   1   5  10       45.91       46.10      1.66 o 
   2   5  10       40.66       41.31      1.38 o 
   3   5  10      374.36      375.63      6.24 o 
   4   5  10        2.82        3.31      0.89 o 
  -5   6  10        0.38        0.37      0.42 o 
  -4   6  10       11.52        9.15      0.77 o 
  -3   6  10        5.69        5.59      0.85 o 
  -2   6  10        0.01        0.90      0.62 o 
  -1   6  10       60.07       63.96      2.00 o 
   0   6  10        0.65        0.55      0.93 o 
   1   6  10       91.17       95.67      2.75 o 
 -11   0  11      175.72      190.09      6.13 o 
  -9   0  11      436.84      435.69     11.27 o 
  -7   0  11     1024.57     1021.62     26.73 o 
  -5   0  11     2540.33     2416.99     55.05 o 
  -3   0  11       45.55       40.86      1.89 o 
  -1   0  11     1987.05     1932.19     49.36 o 
   1   0  11      506.30      475.47     10.62 o 
   3   0  11      378.70      367.05     13.14 o 
   5   0  11      430.55      459.01      8.61 o 
 -11   1  11      211.87      229.46      5.02 o 
 -10   1  11       16.41       20.86      1.27 o 
  -9   1  11      115.22      107.96      2.43 o 
  -8   1  11        0.82        0.98      0.73 o 
  -7   1  11      145.91      138.19      3.07 o 
  -6   1  11       51.89       49.80      1.80 o 
  -5   1  11       65.35       63.07      1.96 o 
  -4   1  11       85.38       79.24      2.18 o 
  -3   1  11     1251.69     1177.90     17.91 o 
  -2   1  11      193.06      190.14      2.85 o 
  -1   1  11      158.70      146.83      2.50 o 
   0   1  11        6.51        6.65      0.76 o 
   1   1  11       55.27       57.13      1.62 o 
   2   1  11      136.72      126.14      2.84 o 
   3   1  11        1.38        2.61      0.83 o 
   4   1  11       54.51       52.20      1.36 o 
   5   1  11      163.07      160.44      2.47 o 
   6   1  11       27.10       29.14      0.90 o 
 -10   2  11       68.67       68.71      2.08 o 
  -9   2  11       70.32       78.54      2.00 o 
  -8   2  11      107.79       97.23      2.51 o 
  -7   2  11      274.49      275.18      5.16 o 
  -6   2  11      443.51      430.84      7.90 o 
  -5   2  11      571.16      553.61      9.86 o 
  -4   2  11      319.01      311.25      5.82 o 
  -3   2  11      257.81      241.93      4.55 o 
  -2   2  11       68.64       61.83      1.72 o 
  -1   2  11       37.21       33.92      1.27 o 
   0   2  11      186.37      193.39      3.16 o 
   1   2  11      236.95      210.04      3.36 o 
   2   2  11       97.83      106.57      5.22 o 
   3   2  11       82.13       81.39      1.77 o 
   4   2  11       76.79       79.78      1.56 o 
   5   2  11       35.49       35.79      1.01 o 
   6   2  11       36.70       43.53      1.43 o 
 -10   3  11       63.88       60.29      4.29 o 
  -9   3  11       22.62       26.40      1.32 o 
  -8   3  11        0.02        1.19      0.80 o 
  -7   3  11       90.19       91.27      2.52 o 
  -6   3  11      131.64      124.50      3.22 o 
  -5   3  11      300.98      286.42      6.55 o 
  -4   3  11      599.94      553.64      8.44 o 
  -3   3  11      875.34      836.86     14.74 o 
  -2   3  11      543.77      529.67      9.25 o 
  -1   3  11      881.95      845.60     12.82 o 
   0   3  11      131.21      130.98      2.77 o 
   1   3  11       19.33       22.42      1.05 o 
   2   3  11        7.28        9.61      0.81 o 
   3   3  11      116.23      111.22      2.41 o 
   4   3  11      184.06      200.73      3.90 o 
   5   3  11       22.41       22.17      0.95 o 
  -9   4  11       46.07       53.64      2.01 o 
  -8   4  11      197.83      209.86      4.62 o 
  -7   4  11        1.59        1.95      0.93 o 
  -6   4  11      368.80      364.32      7.28 o 
  -5   4  11        4.20        5.49      0.97 o 
  -4   4  11      344.32      340.77      5.73 o 
  -3   4  11       38.75       37.76      1.62 o 
  -2   4  11       40.82       46.18      2.16 o 
  -1   4  11       22.30       19.03      1.17 o 
   0   4  11       43.14       44.86      1.74 o 
   1   4  11       61.91       58.34      1.61 o 
   2   4  11      190.38      210.00      4.02 o 
   3   4  11       12.88       11.66      0.74 o 
   4   4  11      181.30      198.31      4.19 o 
  -7   5  11        4.74        4.68      1.00 o 
  -6   5  11       29.28       32.31      1.63 o 
  -5   5  11       25.73       27.13      1.18 o 
  -4   5  11      235.47      236.63      4.00 o 
  -3   5  11        8.00       11.69      0.97 o 
  -2   5  11      359.04      338.95      5.84 o 
  -1   5  11       62.74       63.10      2.28 o 
   0   5  11       52.80       57.93      2.38 o 
   1   5  11       71.96       77.90      2.33 o 
   2   5  11        4.21        2.56      0.82 o 
  -4   6  11        8.75        9.29      1.48 o 
  -3   6  11       53.26       54.19      1.69 o 
  -2   6  11       27.14       29.19      1.37 o 
  -1   6  11        0.69        3.99      2.75 o 
 -10   0  12      109.14      132.36      3.97 o 
  -8   0  12      139.30      149.93      5.32 o 
  -6   0  12      121.43      118.50      3.42 o 
  -4   0  12       18.18       18.51      1.44 o 
  -2   0  12      138.33      121.18      3.98 o 
   0   0  12      910.95      829.03     17.48 o 
   2   0  12      813.33      765.32     16.26 o 
   4   0  12      119.91      126.28      3.47 o 
 -10   1  12      183.15      210.37      3.81 o 
  -9   1  12       10.34       11.53      1.14 o 
  -8   1  12       79.95       80.91      2.16 o 
  -7   1  12       22.64       23.13      1.31 o 
  -6   1  12       26.03       30.35      1.78 o 
  -5   1  12       35.83       35.05      1.66 o 
  -4   1  12       88.96       87.96      2.14 o 
  -3   1  12       10.85       12.06      1.11 o 
  -2   1  12      791.71      740.58     11.51 o 
  -1   1  12        1.35        2.54      0.74 o 
   0   1  12      442.35      437.89      6.63 o 
   1   1  12       91.39       91.45      2.39 o 
   2   1  12       14.84       18.68      1.22 o 
   3   1  12       33.50       33.96      1.34 o 
   4   1  12       18.53       23.00      1.11 o 
   5   1  12        0.81        0.69      0.51 o 
 -10   2  12       14.36       15.43      1.12 o 
  -9   2  12       62.19       62.91      1.76 o 
  -8   2  12       63.01       64.32      1.71 o 
  -7   2  12      202.23      196.62      4.01 o 
  -6   2  12       90.21       91.58      2.49 o 
  -5   2  12       91.84       91.64      2.60 o 
  -4   2  12      322.13      331.07      6.10 o 
  -3   2  12        7.41        6.71      1.05 o 
  -2   2  12       39.13       43.31      1.51 o 
  -1   2  12       14.13       10.82      0.86 o 
   0   2  12      179.10      163.97      2.74 o 
   1   2  12        4.31        3.25      0.64 o 
   2   2  12       28.46       27.40      1.26 o 
   3   2  12       10.56       11.39      0.88 o 
   4   2  12       28.77       25.48      1.15 o 
   5   2  12        0.29        0.35      0.48 o 
  -9   3  12       76.34       76.25      2.06 o 
  -8   3  12        1.13        0.87      0.69 o 
  -7   3  12        3.10        4.00      1.08 o 
  -6   3  12      117.81      119.44      3.41 o 
  -5   3  12      119.17      118.15      3.49 o 
  -4   3  12      324.69      301.91      5.59 o 
  -3   3  12      239.14      237.11      4.47 o 
  -2   3  12      480.31      467.12      8.11 o 
  -1   3  12      227.70      222.62      4.93 o 
   0   3  12      122.63      118.75      2.68 o 
   1   3  12       70.64       65.80      1.58 o 
   2   3  12        8.89        8.67      0.75 o 
   3   3  12       14.10       12.19      0.77 o 
   4   3  12       32.52       31.98      1.14 o 
  -8   4  12       74.49       83.76      2.41 o 
  -7   4  12      146.90      154.16      3.40 o 
  -6   4  12      346.60      343.75      6.81 o 
  -5   4  12        6.19        7.07      1.17 o 
  -4   4  12      125.09      122.20      2.43 o 
  -3   4  12       18.20       21.38      1.07 o 
  -2   4  12       68.24       65.64      1.81 o 
  -1   4  12       22.64       21.90      1.34 o 
   0   4  12       18.23       15.78      1.04 o 
   1   4  12       57.36       56.16      1.56 o 
   2   4  12       37.18       38.43      1.28 o 
   3   4  12      155.85      171.18      3.85 o 
  -6   5  12       11.74       11.91      1.00 o 
  -5   5  12      183.40      190.64      3.76 o 
  -4   5  12       11.57       13.09      0.85 o 
  -3   5  12       21.78       20.34      0.98 o 
  -2   5  12        2.09        1.65      0.58 o 
  -1   5  12      209.25      219.37      5.63 o 
   0   5  12        0.05        0.24      0.72 o 
   1   5  12      260.39      274.17      8.07 o 
  -9   0  13      166.40      154.01      4.46 o 
  -7   0  13       51.80       49.24      2.62 o 
  -5   0  13      441.52      438.88      9.31 o 
  -3   0  13      311.26      305.37      9.48 o 
  -1   0  13       84.11       89.83      2.67 o 
   1   0  13       71.57       67.67      2.67 o 
   3   0  13       94.67       93.33      3.01 o 
  -9   1  13       42.48       44.65      1.50 o 
  -8   1  13        0.96        0.77      0.56 o 
  -7   1  13      612.33      603.86      9.53 o 
  -6   1  13       86.64       87.77      2.46 o 
  -5   1  13      274.17      269.32      5.26 o 
  -4   1  13      121.38      116.08      2.55 o 
  -3   1  13      110.37      117.78      2.45 o 
  -2   1  13        0.31        0.45      0.64 o 
  -1   1  13      166.23      163.32      3.09 o 
   0   1  13        0.79        3.27      0.88 o 
   1   1  13      144.51      139.42      2.66 o 
   2   1  13        0.18        1.52      0.66 o 
   3   1  13      296.14      317.13      4.75 o 
   4   1  13        1.90        1.32      0.54 o 
  -9   2  13      124.74      126.62      3.13 o 
  -8   2  13       21.34       25.26      1.71 o 
  -7   2  13       12.88       17.10      1.16 o 
  -6   2  13       81.32       79.25      2.43 o 
  -5   2  13      359.59      366.61      6.58 o 
  -4   2  13      221.13      212.89      4.17 o 
  -3   2  13      123.69      119.64      3.33 o 
  -2   2  13      137.90      133.68      2.98 o 
  -1   2  13       43.79       37.29      1.20 o 
   0   2  13       24.00       26.71      1.18 o 
   1   2  13        1.87        2.17      0.52 o 
   2   2  13       58.97       64.99      2.21 o 
   3   2  13      134.71      131.82      2.74 o 
  -8   3  13      155.06      152.99      3.57 o 
  -7   3  13       80.95       88.68      2.41 o 
  -6   3  13      184.08      175.68      4.02 o 
  -5   3  13        2.78        2.23      0.88 o 
  -4   3  13       41.97       46.53      1.68 o 
  -3   3  13        1.45        1.63      0.62 o 
  -2   3  13       26.84       26.40      1.58 o 
  -1   3  13       31.06       27.27      1.39 o 
   0   3  13      104.87      121.69      2.56 o 
   1   3  13       77.53       68.53      1.45 o 
   2   3  13      284.05      303.60      6.71 o 
   3   3  13        0.61        0.54      0.72 o 
  -7   4  13       11.15       12.20      1.15 o 
  -6   4  13       73.48       75.11      2.39 o 
  -5   4  13       12.44       12.69      1.03 o 
  -4   4  13       66.07       62.37      1.44 o 
  -3   4  13      115.55      113.53      2.48 o 
  -2   4  13      116.10      120.76      2.54 o 
  -1   4  13       85.72       82.24      3.02 o 
   0   4  13       80.97       81.67      3.89 o 
   1   4  13        1.81        2.03      0.94 o 
  -8   0  14      263.95      248.34      6.43 o 
  -6   0  14       62.62       52.45      2.22 o 
  -4   0  14      466.25      449.60     14.63 o 
  -2   0  14      464.11      427.79     12.27 o 
   0   0  14      125.34      127.56      3.26 o 
   2   0  14      187.96      226.30      4.96 o 
  -8   1  14       78.66       76.96      2.25 o 
  -7   1  14       47.29       44.79      1.53 o 
  -6   1  14      280.76      276.53      4.96 o 
  -5   1  14       34.98       34.97      1.45 o 
  -4   1  14       77.17       73.11      1.81 o 
  -3   1  14       27.61       25.47      1.29 o 
  -2   1  14      227.71      210.09      4.80 o 
  -1   1  14       13.45       12.87      0.92 o 
   0   1  14      125.95      108.03      2.10 o 
   1   1  14        9.06       11.78      0.83 o 
   2   1  14       30.97       30.25      1.09 o 
   3   1  14        4.33        4.44      0.75 o 
  -8   2  14       13.63       15.10      1.28 o 
  -7   2  14       57.20       53.30      1.80 o 
  -6   2  14       11.31       11.53      1.14 o 
  -5   2  14       10.06       11.50      1.08 o 
  -4   2  14      311.80      303.21      5.84 o 
  -3   2  14      221.05      228.43      4.62 o 
  -2   2  14      229.65      213.98      4.13 o 
  -1   2  14       21.57       18.48      0.96 o 
   0   2  14        0.44        0.92      0.45 o 
   1   2  14        3.45        2.36      0.48 o 
   2   2  14        3.07        8.41      2.53 o 
  -7   3  14       76.49       79.10      2.33 o 
  -6   3  14      396.21      415.06      7.50 o 
  -5   3  14      251.50      258.85      4.95 o 
  -4   3  14      159.37      158.57      3.73 o 
  -3   3  14       20.56       20.49      1.05 o 
  -2   3  14       54.79       58.49      1.71 o 
  -1   3  14       80.07       79.00      2.68 o 
   0   3  14        9.41       14.50      1.66 o 
   1   3  14        6.70        6.98      1.11 o 
  -4   4  14       47.18       43.41      1.74 o 
  -3   4  14      159.03      162.55      5.04 o 
  -2   4  14        0.35        0.50      0.48 o 
  -1   4  14       77.88       86.03      3.27 o 
  -7   0  15      103.84      114.20      4.21 o 
  -5   0  15      132.07      128.08      4.60 o 
  -3   0  15      175.41      180.66      7.90 o 
  -1   0  15      626.85      647.21     15.35 o 
   1   0  15      253.14      276.09      6.66 o 
  -7   1  15       70.30       72.89      1.98 o 
  -6   1  15        6.99        9.13      0.80 o 
  -5   1  15      257.13      255.99      5.79 o 
  -4   1  15       61.60       60.48      1.75 o 
  -3   1  15      197.34      200.94      8.89 o 
  -2   1  15       30.89       32.93      1.52 o 
  -1   1  15        3.30        1.66      0.44 o 
   0   1  15      109.16      118.46      2.14 o 
   1   1  15       27.74       25.56      0.99 o 
  -6   2  15      148.74      151.66      3.06 o 
  -5   2  15       26.51       25.60      1.19 o 
  -4   2  15      290.19      300.25      6.84 o 
  -3   2  15       78.47       74.72      5.05 o 
  -2   2  15       52.30       55.07      1.79 o 
  -1   2  15       55.25       49.36      1.83 o 
   0   2  15      116.82      125.23      2.83 o 
  -4   3  15      288.74      299.84      8.40 o 
  -3   3  15       94.60       90.88      3.80 o 
  -2   3  15      282.89      284.88     14.95 o 
  -4   0  16        2.87        3.52      1.98 o 
  -2   0  16       39.45       36.57      2.13 o 
  -4   1  16       43.25       42.54      2.31 o 
  -3   1  16        0.36        9.60      7.83 o 
  -2   1  16      126.04      129.35      4.39 o 
                                                 
